# Supplementary material for: Unidirectional alteration of methylation and hydroxymethylation at the promoters and differential gene expression in oral squamous cell carcinoma
Source: Front Genet. 2023 Oct 12;14:1269084. doi: 10.3389/fgene.2023.1269084 (PMC10603190; doi:10.3389/fgene.2023.1269084)
Supplement: Supplementary file 2 [file Table3.XLSX]

## Sheet: Supplementary Table 3
Supplementary Table 3. List of differentially methylated promoter regions
chr	start	end	FDR	methylation difference	number of CpG	Tumor group average β value	NAT group average β value
chr1	779698	780374	2.74e-10	-0.363803	19	0.26082	0.62462
chr1	957906	958552	3.31e-05	-0.21225	28	0.33519	0.54744
chr1	980706	980921	0.00014481	-0.213318	11	0.26989	0.4832
chr1	980938	982102	1.14e-23	-0.341979	47	0.29003	0.63201
chr1	982111	982512	1.79e-10	-0.223738	20	0.1534	0.37714
chr1	982525	983765	1.15e-32	-0.322243	67	0.23379	0.55604
chr1	1032617	1033422	0	0.476979	59	0.59693	0.11995
chr1	1034057	1034680	1.92e-28	0.411896	53	0.67977	0.26788
chr1	1056852	1058284	1.44e-11	-0.308549	36	0.27113	0.57968
chr1	1074122	1075550	3.77e-13	-0.252622	41	0.2207	0.47332
chr1	1117346	1118126	4.67e-12	-0.317594	32	0.30845	0.62604
chr1	1118157	1118968	4.47e-25	-0.507454	27	0.2911	0.79856
chr1	1134587	1136108	2.88e-23	-0.36075	51	0.43371	0.79446
chr1	1165032	1165486	2.85e-15	-0.267407	27	0.21586	0.48327
chr1	1173783	1174401	1.23e-06	0.213759	29	0.50741	0.29365
chr1	1207828	1208057	1.52e-08	-0.437365	13	0.26612	0.70348
chr1	1214385	1214767	0.00019976	-0.307615	13	0.46035	0.76796
chr1	1232709	1232923	1.75e-13	0.268264	35	0.74041	0.47215
chr1	1247300	1247960	4.24e-05	-0.224675	30	0.34187	0.56655
chr1	1248354	1249104	1.07e-06	-0.218318	22	0.65837	0.87669
chr1	1274708	1276137	1.99e-17	-0.365015	33	0.29429	0.6593
chr1	1278932	1279979	2.75e-27	-0.449976	41	0.40803	0.85801
chr1	1329197	1329545	7.34e-07	-0.285017	15	0.47393	0.75895
chr1	1330252	1330681	2.29e-06	-0.28025	11	0.37718	0.65743
chr1	1362403	1365424	3.33e-32	-0.354587	75	0.37215	0.72674
chr1	1421195	1421796	1.56e-08	-0.337673	13	0.19521	0.53288
chr1	1422502	1423204	7.04e-07	-0.275615	26	0.28635	0.56196
chr1	1423849	1424222	4.45e-06	-0.294604	12	0.40317	0.69777
chr1	1426270	1426437	5.86e-10	-0.34325	14	0.15432	0.49757
chr1	1447177	1447709	6e-07	-0.271961	19	0.5478	0.81976
chr1	1448010	1449070	2.09e-18	-0.357516	32	0.36959	0.72711
chr1	1449549	1450056	0.00024452	-0.242847	18	0.57093	0.81378
chr1	1510303	1510999	3.3e-08	-0.309971	26	0.48514	0.79512
chr1	1540838	1541093	5.23e-25	0.468687	24	0.72704	0.25835
chr1	1575610	1575926	1.11e-05	-0.202591	22	0.12902	0.33161
chr1	1597678	1598790	2.12e-05	-0.210236	36	0.47948	0.68972
chr1	1601528	1602650	5.24e-06	-0.26644	25	0.51362	0.78006
chr1	1630523	1630634	7.03e-17	0.493196	14	0.58775	0.094554
chr1	1631103	1631210	4.8e-08	0.376865	13	0.4911	0.11423
chr1	1693850	1694023	6.44e-06	-0.280636	11	0.24009	0.52073
chr1	1698928	1699604	2.25e-21	-0.455821	28	0.37263	0.82846
chr1	1913408	1913909	4.9e-07	-0.243236	18	0.60292	0.84615
chr1	1913956	1914944	1.1e-06	-0.209667	21	0.26143	0.4711
chr1	2004217	2006490	5.19e-23	-0.377872	49	0.34281	0.72068
chr1	2017868	2018230	1.49e-09	-0.412367	15	0.29752	0.70988
chr1	2047859	2048994	3.58e-06	-0.253354	24	0.51775	0.7711
chr1	2051679	2051921	3.87e-05	-0.243023	11	0.37789	0.62091
chr1	2073782	2074021	2.05e-28	0.312546	27	0.82635	0.51381
chr1	2074055	2074470	2.12e-10	0.204262	21	0.83293	0.62867
chr1	2213916	2214226	3.08e-11	0.383542	12	0.70006	0.31652
chr1	2224855	2226794	3.71e-07	-0.20142	50	0.54848	0.7499
chr1	2352268	2352975	5.02e-09	-0.340292	18	0.31231	0.6526
chr1	2354568	2355104	1.14e-09	-0.305354	24	0.45932	0.76468
chr1	2390160	2390834	0.00011652	-0.249683	15	0.30188	0.55157
chr1	2466419	2466961	0.00019259	-0.232611	18	0.28956	0.52217
chr1	2800607	2801219	3.46e-09	-0.355083	18	0.37897	0.73406
chr1	2801928	2804140	1.34e-32	-0.398061	66	0.29138	0.68944
chr1	3016858	3020714	0	-0.45053	110	0.32347	0.774
chr1	3021738	3022044	5.44e-09	-0.392409	11	0.27466	0.66707
chr1	3067862	3068126	3.79e-18	0.423417	24	0.47056	0.047146
chr1	3068194	3068418	4.31e-18	0.313557	35	0.37926	0.0657
chr1	3127667	3128958	1.02e-20	-0.379872	45	0.33524	0.71512
chr1	3560504	3561995	1.39e-10	-0.253331	43	0.38152	0.63485
chr1	3562009	3563929	6.8e-29	-0.450663	43	0.36587	0.81653
chr1	3650633	3650957	5.32e-13	0.266864	33	0.44133	0.17447
chr1	3650967	3651319	1.99e-13	0.245021	35	0.45443	0.20941
chr1	3689916	3691209	1.28e-28	-0.324254	67	0.29296	0.61722
chr1	3746542	3746820	1.13e-13	0.406904	26	0.59121	0.18431
chr1	3746829	3746945	0.00014395	0.262114	11	0.4182	0.15609
chr1	3747828	3748372	9.15e-06	-0.331074	17	0.35334	0.68441
chr1	3751663	3752712	7.76e-13	-0.381545	28	0.45722	0.83877
chr1	3770682	3771587	1.35e-06	-0.26775	23	0.41652	0.68427
chr1	3948035	3949195	8.12e-21	-0.484612	29	0.29152	0.77613
chr1	3949732	3950353	1.77e-05	-0.344385	13	0.4021	0.74648
chr1	4654020	4654141	7.03e-07	0.374594	16	0.47762	0.10303
chr1	6045835	6046175	3.69e-09	-0.396607	14	0.38014	0.77675
chr1	6204666	6204995	7.22e-06	-0.257703	16	0.16781	0.42552
chr1	6236481	6236688	3.69e-07	-0.347721	17	0.28515	0.63287
chr1	6359146	6359707	0.00017878	0.269458	12	0.44998	0.18052
chr1	6385069	6385744	3.46e-10	-0.300016	16	0.27384	0.57386
chr1	6395941	6396147	1.27e-10	-0.340261	22	0.3994	0.73966
chr1	6465748	6466225	5.53e-15	0.272215	36	0.63144	0.35922
chr1	6485024	6485462	2.13e-31	0.473759	27	0.52162	0.047861
chr1	6604025	6604350	1.38e-12	0.46975	14	0.63279	0.16304
chr1	6703252	6704107	3.63e-10	-0.312375	24	0.47482	0.7872
chr1	7668167	7669433	5.76e-12	-0.384808	26	0.31209	0.69689
chr1	7784739	7784874	0.00011216	0.236	14	0.50289	0.26689
chr1	7853717	7854275	2.13e-07	-0.295911	14	0.56493	0.86084
chr1	8207881	8208472	0.00029167	-0.259308	13	0.64027	0.89958
chr1	9183210	9183342	5.59e-12	0.581682	11	0.67473	0.093045
chr1	9183524	9184220	1.37e-06	0.23476	24	0.72272	0.48796
chr1	9239710	9240301	4.32e-06	0.293167	15	0.58213	0.28897
chr1	9587478	9587788	1.85e-08	-0.321571	14	0.55275	0.87432
chr1	9688621	9688913	0.00014209	-0.243173	13	0.20679	0.44996
chr1	10032088	10032210	9.69e-06	-0.371318	11	0.39307	0.76439
chr1	10397476	10398143	0.00014337	-0.226333	18	0.52699	0.75332
chr1	10474432	10474667	1.21e-08	-0.480054	14	0.29782	0.77787
chr1	11010890	11011550	1.62e-07	-0.334103	17	0.47488	0.80899
chr1	11046392	11047883	3.73e-13	-0.267667	42	0.61075	0.87842
chr1	11048400	11048839	1.83e-08	-0.295286	14	0.61271	0.908
chr1	11100246	11100717	3.57e-15	-0.468159	22	0.26303	0.73119
chr1	11270343	11271082	2e-06	-0.212225	20	0.66908	0.8813
chr1	11608814	11609074	3.92e-10	-0.386542	18	0.47056	0.8571
chr1	11652994	11654120	4.99e-09	-0.27288	23	0.25977	0.53265
chr1	11692360	11692593	1.14e-05	0.21999	24	0.36514	0.14515
chr1	11761429	11761898	8.63e-07	-0.329114	11	0.42284	0.75195
chr1	12063431	12063538	2.95e-07	0.271825	20	0.30476	0.032937
chr1	12191720	12192107	1.61e-25	-0.523308	26	0.24191	0.76522
chr1	12597776	12598329	4.06e-05	0.264953	16	0.72003	0.45508
chr1	12744660	12745340	3.57e-14	-0.440579	19	0.429	0.86958
chr1	12847789	12850019	6.1e-17	-0.330656	45	0.46661	0.79727
chr1	13061279	13061823	9e-10	-0.443167	12	0.40106	0.84423
chr1	13582827	13583368	6.93e-08	0.257417	27	0.67137	0.41395
chr1	14944834	14945364	1.35e-08	0.289107	14	0.78568	0.49657
chr1	14945741	14946071	3.1e-11	0.381545	11	0.67936	0.29782
chr1	15172736	15173059	5.71e-08	-0.322417	12	0.18358	0.506
chr1	15740961	15741198	4.23e-05	-0.308341	11	0.2975	0.60584
chr1	15749264	15749737	1.89e-08	-0.295732	14	0.36291	0.65864
chr1	15751144	15752007	1.27e-07	-0.261063	24	0.53143	0.79249
chr1	15764222	15765204	5.76e-07	-0.31551	25	0.30859	0.6241
chr1	16002140	16002597	1.5e-08	-0.323014	18	0.40825	0.73126
chr1	16535093	16535834	1.45e-24	0.29143	57	0.5249	0.23347
chr1	16872097	16872857	5.14e-21	0.273352	54	0.58367	0.31031
chr1	16921604	16922068	6.15e-06	0.236021	12	0.38763	0.1516
chr1	17247834	17248048	1.07e-05	-0.27525	11	0.58643	0.86168
chr1	17248357	17249500	4.89e-06	-0.244406	24	0.54331	0.78772
chr1	18107970	18108219	4.47e-21	0.455234	31	0.53094	0.075702
chr1	18860140	18862001	1.42e-15	-0.35673	38	0.41854	0.77527
chr1	19252612	19253091	6.23e-09	-0.288662	20	0.30751	0.59617
chr1	19273869	19274115	5.74e-07	0.203083	30	0.36545	0.16237
chr1	19662765	19664579	1.69e-08	-0.284829	38	0.34111	0.62594
chr1	19800647	19801451	6.12e-12	-0.383237	19	0.22466	0.60789
chr1	19881208	19881912	1.41e-09	-0.34625	24	0.48263	0.82888
chr1	20242483	20243029	1.36e-07	-0.314429	14	0.51023	0.82466
chr1	20550262	20550481	1.66e-14	-0.480192	13	0.29298	0.77317
chr1	20552034	20552318	0.00057368	0.221365	13	0.33056	0.10919
chr1	20552882	20552989	2.41e-05	0.243071	14	0.28786	0.044786
chr1	20717492	20717648	1.23e-09	0.2165	21	0.29349	0.076988
chr1	21509721	21509788	7.16e-09	0.472188	12	0.59006	0.11788
chr1	21550723	21551288	4.65e-07	-0.34465	15	0.4792	0.82385
chr1	21810158	21810679	1.35e-13	-0.526583	15	0.33483	0.86142
chr1	21999487	22000285	4e-07	-0.316925	20	0.32661	0.64354
chr1	22023238	22023988	1.54e-09	-0.373921	19	0.4088	0.78272
chr1	22052131	22052373	1.39e-06	-0.334667	15	0.39188	0.72655
chr1	22653245	22653770	4.13e-05	-0.376977	11	0.42082	0.7978
chr1	23486402	23486941	8.6e-05	-0.321385	13	0.43485	0.75623
chr1	23689272	23690072	7.57e-07	-0.26399	25	0.50432	0.76831
chr1	23690950	23691349	4.98e-13	-0.473893	14	0.36282	0.83671
chr1	23777295	23777759	5.12e-05	-0.228354	24	0.4243	0.65266
chr1	23789776	23790676	2.06e-12	-0.432655	21	0.30507	0.73773
chr1	23868818	23869546	5.35e-08	-0.304288	20	0.19585	0.50014
chr1	24414819	24415343	8.25e-09	-0.281653	18	0.23826	0.51992
chr1	24742857	24743141	5.29e-09	-0.337607	14	0.42148	0.75909
chr1	24744088	24744507	3.78e-13	-0.425844	16	0.21816	0.644
chr1	24931130	24931745	1.38e-26	0.30882	50	0.76393	0.4551
chr1	26177284	26177442	1.7e-08	-0.328455	11	0.1842	0.51266
chr1	26225182	26225405	5.61e-11	0.392575	20	0.59703	0.20445
chr1	26225504	26225756	2.57e-07	0.335221	17	0.52141	0.18619
chr1	26307987	26308221	2.6e-08	-0.401731	13	0.36317	0.7649
chr1	26354031	26354574	4.02e-10	-0.349859	16	0.20502	0.55488
chr1	26526742	26527806	1.12e-08	-0.243707	29	0.57641	0.82012
chr1	26863187	26863465	1.11e-13	-0.356656	16	0.20888	0.56553
chr1	26902638	26903038	0.00016455	-0.252521	12	0.57894	0.83146
chr1	27013468	27014141	2.37e-05	-0.30594	21	0.35119	0.65713
chr1	27340723	27341070	2.88e-12	-0.394441	17	0.18554	0.57999
chr1	27625657	27626379	1.51e-09	-0.287783	15	0.25283	0.54062
chr1	27663738	27664109	1.45e-06	-0.316114	11	0.45255	0.76866
chr1	27958684	27958883	6.47e-11	-0.450365	13	0.37575	0.82612
chr1	27959145	27959321	2.89e-06	-0.361786	14	0.41254	0.77432
chr1	28089301	28089502	1.22e-07	-0.297839	14	0.46614	0.76398
chr1	28327094	28327877	2.65e-05	-0.282382	17	0.48328	0.76566
chr1	28515149	28516456	1.61e-08	-0.315836	29	0.35371	0.66954
chr1	30757581	30757735	2.39e-06	0.248292	12	0.51496	0.26667
chr1	30909894	30910384	1.36e-08	-0.298141	16	0.16322	0.46136
chr1	31576997	31578018	4.9e-17	-0.331863	31	0.18185	0.51372
chr1	31815579	31816102	0.00031863	-0.212694	18	0.28026	0.49296
chr1	31939081	31939759	3.81e-11	-0.378656	24	0.33255	0.71121
chr1	32338200	32338832	6.13e-05	-0.297983	15	0.44303	0.74102
chr1	33038531	33038981	9.6e-06	-0.293977	11	0.60589	0.89986
chr1	33334101	33334748	1.17e-09	0.273837	20	0.70021	0.42638
chr1	34177003	34177210	0.00019366	0.257412	17	0.39628	0.13887
chr1	34931302	34931766	6.27e-10	-0.414703	16	0.30906	0.72377
chr1	35193961	35195929	9.56e-25	-0.477465	43	0.3064	0.78386
chr1	35643137	35643731	4.92e-09	-0.3163	20	0.56015	0.87645
chr1	35770627	35770993	2.27e-14	-0.494721	17	0.30313	0.79785
chr1	35805959	35806232	9.91e-06	-0.328105	19	0.56429	0.89239
chr1	35869339	35869850	1.45e-29	-0.584045	28	0.29455	0.8786
chr1	36083158	36083864	2.64e-07	-0.305975	20	0.3941	0.70008
chr1	36485339	36485856	6.81e-08	-0.38	17	0.31628	0.69628
chr1	37033945	37034177	2.53e-06	0.210697	19	0.25772	0.047026
chr1	37034180	37035285	0	0.347304	74	0.38572	0.038412
chr1	37475422	37476340	1.05e-23	-0.236328	32	0.097859	0.33419
chr1	37636657	37637833	1.38e-17	-0.416741	29	0.36511	0.78185
chr1	37942194	37943608	5.34e-11	-0.304302	29	0.55509	0.8594
chr1	38860865	38861554	2.89e-12	-0.414098	23	0.36615	0.78025
chr1	39409309	39409508	1.85e-13	0.248926	27	0.26094	0.012019
chr1	39491949	39492011	1.01e-09	0.344583	12	0.44942	0.10483
chr1	39559405	39559743	2.86e-11	0.387528	18	0.80482	0.41729
chr1	39577543	39577940	6.19e-06	-0.30375	12	0.55983	0.86358
chr1	39788073	39788372	1.54e-11	0.26015	50	0.4126	0.15246
chr1	39884221	39884582	5.29e-05	-0.298458	12	0.46137	0.75983
chr1	40159432	40160184	6.08e-11	-0.326741	29	0.48873	0.81547
chr1	40737924	40738059	5.05e-06	-0.214136	11	0.66059	0.87473
chr1	42036876	42037113	1.8e-06	-0.292433	15	0.60038	0.89282
chr1	42381130	42381316	5.4e-08	0.281553	19	0.37575	0.094197
chr1	42532958	42533284	2.01e-08	-0.435659	11	0.38059	0.81625
chr1	42784979	42785656	1.8e-26	0.353692	52	0.50479	0.1511
chr1	42956665	42957692	3e-12	-0.25383	22	0.13703	0.39086
chr1	43147478	43147872	8.59e-14	0.226707	23	0.25329	0.026587
chr1	43147887	43148201	1.15e-23	0.431841	22	0.46783	0.035989
chr1	43285620	43286179	1.04e-05	-0.234	15	0.28018	0.51418
chr1	43298526	43298767	9.14e-06	-0.36075	11	0.50314	0.86389
chr1	43525980	43526392	0.00011338	-0.328341	11	0.41414	0.74248
chr1	44722332	44723663	7.22e-13	-0.348783	30	0.29261	0.64139
chr1	44774482	44774826	1.2e-09	-0.340452	21	0.48058	0.82104
chr1	44789111	44789612	2.86e-08	-0.354536	14	0.43489	0.78943
chr1	44842403	44842730	1.11e-07	-0.328353	17	0.26991	0.59826
chr1	45302772	45303231	1.23e-07	-0.329054	14	0.32925	0.6583
chr1	45491920	45492844	6.05e-07	-0.295602	22	0.48915	0.78475
chr1	45522782	45523034	2.78e-12	-0.409067	15	0.25817	0.66723
chr1	45582762	45583190	4.03e-06	-0.298559	17	0.43916	0.73772
chr1	46301220	46301685	0.00046521	0.226688	12	0.46604	0.23935
chr1	46304487	46305438	1.4e-06	-0.22585	30	0.31703	0.54288
chr1	46339281	46339912	1.93e-08	-0.251234	16	0.17089	0.42212
chr1	47231000	47231512	3.3e-11	0.325776	19	0.42555	0.099776
chr1	47433874	47434888	0	0.527611	63	0.69115	0.16354
chr1	47439060	47439836	0	0.407336	73	0.62003	0.21269
chr1	49257480	49257939	2.09e-16	-0.480275	20	0.42539	0.90566
chr1	50023816	50023960	1.14e-09	0.293864	11	0.34498	0.051114
chr1	50048033	50048245	1.54e-24	0.399917	30	0.50866	0.10874
chr1	50105778	50106650	1.98e-12	-0.412278	18	0.45417	0.86644
chr1	51234446	51234842	2.61e-09	-0.489042	12	0.18619	0.67523
chr1	51297318	51297913	0.00010997	-0.231171	19	0.51543	0.74661
chr1	52725053	52725782	0.00033534	-0.232367	15	0.53053	0.7629
chr1	52842911	52843589	5.48e-40	0.421826	76	0.53638	0.11456
chr1	53013987	53014248	2.11e-07	-0.324365	13	0.39587	0.72023
chr1	53892292	53892773	8.85e-06	-0.243365	13	0.41719	0.66056
chr1	54547468	54548366	9.55e-13	0.344571	21	0.65001	0.30544
chr1	57422946	57423438	4.73e-08	0.23622	25	0.29133	0.05511
chr1	57423459	57423932	1.46e-13	0.238196	37	0.26518	0.026986
chr1	57423955	57424552	5.45e-11	0.303402	33	0.35546	0.052061
chr1	57426948	57427158	3.03e-08	-0.319479	12	0.55271	0.87219
chr1	58249856	58250318	1.66e-41	0.382427	55	0.4073	0.024877
chr1	58250345	58250705	1.19e-09	0.258615	24	0.33554	0.076927
chr1	60827587	60827843	8.2e-08	-0.344036	14	0.56186	0.90589
chr1	61727019	61727341	0.00031838	-0.318614	11	0.51077	0.82939
chr1	62194933	62195528	3.49e-17	0.36702	37	0.50249	0.13547
chr1	63318537	63319811	1.6e-25	0.346694	63	0.55031	0.20362
chr1	63319814	63320568	0	0.441486	53	0.59628	0.15479
chr1	63321214	63321423	6e-05	0.23795	15	0.45833	0.22038
chr1	63324284	63324783	5.9e-37	0.453391	55	0.65215	0.19876
chr1	63365571	63366144	0.0002199	-0.319104	12	0.36027	0.67937
chr1	64202892	64204040	4.07e-10	-0.264574	27	0.62981	0.89439
chr1	65525705	65525769	5.14e-11	0.439229	12	0.60773	0.1685
chr1	65525771	65526043	4.65e-06	0.223964	21	0.27502	0.05106
chr1	65792512	65792983	3.92e-07	0.2573	20	0.36646	0.10916
chr1	66752089	66752321	0.00025927	0.278542	12	0.39081	0.11227
chr1	66752475	66752566	6.13e-16	0.46595	15	0.56077	0.094817
chr1	67134744	67134959	1.33e-07	0.406885	13	0.59096	0.18408
chr1	69919306	69920214	4.58e-16	-0.37315	30	0.52939	0.90254
chr1	70356500	70356950	0.00014098	-0.270904	13	0.59804	0.86894
chr1	71043858	71044309	0.00038052	-0.277788	13	0.51848	0.79627
chr1	71047194	71047556	8.23e-12	0.234349	38	0.25659	0.022243
chr1	75796687	75797342	7.06e-23	-0.467233	29	0.33431	0.80154
chr1	76867436	76867588	1.68e-09	0.356847	18	0.37936	0.022514
chr1	77281629	77281925	5.91e-11	0.20175	39	0.26333	0.061577
chr1	78490939	78491220	1.11e-05	0.230586	35	0.28615	0.055564
chr1	79007985	79008618	6.56e-11	-0.499946	14	0.32248	0.82243
chr1	81557663	81558006	5.54e-11	-0.396596	13	0.49383	0.89042
chr1	89127990	89128571	1.25e-17	-0.368278	27	0.46878	0.83706
chr1	89272451	89272935	3.29e-11	-0.351547	16	0.23142	0.58297
chr1	90655635	90655843	3.01e-08	-0.289324	17	0.59368	0.883
chr1	90716730	90717959	0	0.408169	124	0.56721	0.15904
chr1	90717961	90718586	1.07e-35	0.370468	70	0.49721	0.12675
chr1	90718732	90718961	6.18e-19	0.436202	26	0.5495	0.1133
chr1	90719075	90720037	9.83e-19	0.29264	59	0.47394	0.18131
chr1	90835789	90836495	2.03e-29	0.37725	49	0.49959	0.12234
chr1	91886702	91886954	1.22e-05	0.243197	19	0.41675	0.17355
chr1	91949161	91949359	4.57e-15	-0.555304	14	0.18413	0.73943
chr1	91950880	91951963	3.71e-06	-0.25326	24	0.59439	0.84765
chr1	93614693	93616209	1.37e-11	-0.286677	31	0.26439	0.55106
chr1	93880244	93880740	1.38e-05	-0.2891	15	0.57077	0.85987
chr1	95090884	95091359	3.86e-06	-0.351795	11	0.47141	0.8232
chr1	96719908	96720129	0.00066115	-0.317636	11	0.42511	0.74275
chr1	98045380	98045705	1.48e-08	0.322263	19	0.42443	0.10217
chr1	98046146	98046381	2.38e-08	0.380806	18	0.47768	0.096875
chr1	99004203	99004443	3.42e-10	0.371605	19	0.48033	0.10872
chr1	99004487	99004656	7.26e-13	0.487797	16	0.51936	0.031563
chr1	99004674	99004853	9.27e-19	0.281664	29	0.30183	0.020164
chr1	99005214	99005344	3.77e-14	0.521143	14	0.56282	0.041679
chr1	99765170	99765829	8.66e-10	-0.314788	20	0.27434	0.58913
chr1	103108181	103108410	4.49e-05	0.285923	13	0.35875	0.072827
chr1	103653619	103655981	3.49e-20	-0.329005	50	0.50796	0.83697
chr1	103695987	103698349	6.59e-20	-0.318342	49	0.49887	0.81721
chr1	104073045	104073891	3.2e-28	-0.487794	34	0.38234	0.87013
chr1	106816468	106816966	1.13e-10	-0.531104	12	0.35031	0.88142
chr1	107966238	107966745	3.92e-06	-0.24595	15	0.61593	0.86188
chr1	107966781	107967568	2.17e-10	-0.378857	21	0.44689	0.82575
chr1	108660645	108660751	3.98e-15	-0.419542	12	0.39221	0.81175
chr1	108854895	108855337	0.00064064	-0.252	11	0.52273	0.77473
chr1	109089004	109089964	2.28e-06	-0.23147	25	0.41946	0.65093
chr1	109464874	109465584	7.48e-15	-0.445592	19	0.22183	0.66742
chr1	109711761	109712626	3.23e-15	0.3035	31	0.7276	0.4241
chr1	110070310	110070363	0.00093527	0.247136	11	0.39652	0.14939
chr1	110211774	110211982	5.47e-13	0.342356	26	0.47759	0.13523
chr1	110211989	110212300	1e-12	0.264888	29	0.53917	0.27428
chr1	110406598	110406817	1.23e-05	-0.255923	13	0.26071	0.51663
chr1	110450901	110451441	6.8e-09	-0.414667	12	0.26252	0.67719
chr1	110673909	110674095	9.77e-07	0.2488	20	0.68406	0.43526
chr1	110674100	110674945	0	0.374052	106	0.46489	0.09084
chr1	110674997	110675170	1.38e-19	0.49622	25	0.55092	0.0547
chr1	110675192	110675674	2.13e-09	0.26225	42	0.42373	0.16148
chr1	111542190	111542460	8.51e-07	-0.308982	14	0.23729	0.54627
chr1	111608228	111609186	3.58e-32	-0.496972	45	0.31078	0.80776
chr1	111857175	111857974	1.34e-06	-0.315132	17	0.4565	0.77163
chr1	111988665	111989180	7.44e-08	0.213625	32	0.32867	0.11505
chr1	112850436	112850700	8.43e-11	-0.400321	14	0.33404	0.73436
chr1	112850748	112851491	1.69e-05	-0.201063	16	0.68984	0.89091
chr1	112852186	112852635	1.91e-07	-0.35135	15	0.3304	0.68175
chr1	113070485	113071003	4.41e-14	-0.302048	21	0.52582	0.82787
chr1	113208275	113208713	2.39e-10	-0.436214	14	0.40561	0.84182
chr1	113905933	113906354	1.63e-06	-0.277079	19	0.27768	0.55476
chr1	114152555	114152725	7.6e-17	0.27693	25	0.30128	0.02435
chr1	114153087	114153178	3.97e-10	0.279708	12	0.32512	0.045417
chr1	114153335	114153633	1.58e-06	0.260944	18	0.30836	0.047417
chr1	114153659	114153766	9.96e-12	0.421833	15	0.46162	0.039783
chr1	114154264	114154459	5.85e-14	0.418653	18	0.48785	0.069194
chr1	114853363	114853955	9.93e-13	-0.438325	20	0.41271	0.85104
chr1	114855094	114855287	5.15e-09	0.3785	14	0.54195	0.16345
chr1	116109677	116110246	1.21e-07	-0.290687	16	0.18437	0.47506
chr1	116419196	116419543	7.74e-05	-0.335682	11	0.3622	0.69789
chr1	118988927	118989109	2.24e-10	0.425588	17	0.69303	0.26744
chr1	118990112	118990359	9.67e-10	0.319338	17	0.58716	0.26782
chr1	120942159	120942585	1.52e-18	0.309991	27	0.34644	0.036454
chr1	121052131	121052298	2.83e-05	0.272217	15	0.4308	0.15858
chr1	121116996	121117592	1.06e-06	0.29195	15	0.50128	0.20933
chr1	121118208	121118523	4.03e-20	0.381486	35	0.50621	0.12472
chr1	143423416	143424326	8.51e-06	-0.22205	20	0.32116	0.54321
chr1	143424656	143424790	9.38e-10	0.203883	15	0.36048	0.1566
chr1	143698972	143699472	1.34e-07	0.414481	13	0.55065	0.13617
chr1	143792022	143792554	7.59e-21	0.330104	36	0.4236	0.093493
chr1	143792627	143792951	1.19e-07	0.232921	19	0.32846	0.095539
chr1	143792992	143793264	6.28e-15	0.417283	23	0.53692	0.11964
chr1	143794007	143794103	3.5e-06	0.298442	13	0.74846	0.45002
chr1	143904343	143904719	3.14e-12	0.260222	27	0.51865	0.25843
chr1	143904741	143905563	1.33e-08	0.214594	24	0.27829	0.063698
chr1	144247871	144248459	0.00015003	-0.222017	15	0.34175	0.56377
chr1	144248515	144248943	3.69e-08	-0.401882	17	0.32479	0.72668
chr1	144276406	144276798	5.3e-24	0.387906	45	0.51376	0.12585
chr1	144592908	144593287	1.59e-08	-0.43625	11	0.39834	0.83459
chr1	144689418	144689690	4.07e-05	0.20406	21	0.33167	0.12761
chr1	144689700	144689968	1.9e-20	0.412025	30	0.53717	0.12515
chr1	144717323	144718472	3.31e-08	-0.225297	32	0.3656	0.5909
chr1	145092513	145093095	8.66e-07	0.2156	20	0.3204	0.1048
chr1	145167505	145167875	1.81e-05	0.200636	22	0.59294	0.39231
chr1	145167898	145168610	4.18e-19	0.324199	39	0.65208	0.32788
chr1	145168672	145169543	4.69e-32	0.366495	55	0.68958	0.32308
chr1	145241698	145242157	5.53e-12	-0.423321	14	0.41691	0.84023
chr1	147178106	147178272	8.44e-08	0.314917	21	0.642	0.32708
chr1	148048459	148048847	6.42e-09	0.236089	31	0.45541	0.21932
chr1	148048972	148049824	1.02e-12	0.233736	52	0.33751	0.10378
chr1	148162231	148162503	0.00086249	-0.263865	13	0.54329	0.80715
chr1	148808424	148808644	9.17e-09	0.227898	22	0.30124	0.073341
chr1	149583801	149584300	4.28e-09	-0.303583	15	0.58842	0.892
chr1	149700551	149701163	2.67e-21	0.322375	38	0.41818	0.095803
chr1	149701175	149701602	1.04e-09	0.21839	25	0.32323	0.10484
chr1	149701608	149701873	7e-10	0.350977	22	0.51931	0.16833
chr1	149702051	149702309	2.33e-06	0.243426	17	0.62857	0.38515
chr1	149702612	149702710	1.99e-07	0.257577	13	0.74723	0.48965
chr1	150282726	150282950	0.00081408	0.212808	13	0.31652	0.10371
chr1	150630236	150630478	1.13e-06	-0.281096	13	0.1615	0.4426
chr1	150697019	150697418	5.63e-08	0.288614	11	0.29909	0.010477
chr1	150877209	150878441	3.71e-07	-0.273492	32	0.42828	0.70177
chr1	150925630	150925826	8.99e-05	-0.203781	16	0.25992	0.4637
chr1	151046657	151047255	9.21e-07	-0.247708	24	0.57289	0.82059
chr1	151196717	151197009	1.76e-08	-0.325765	17	0.2501	0.57587
chr1	151279849	151280302	0.00017054	-0.287867	15	0.62118	0.90905
chr1	151837948	151838774	0	0.312745	105	0.52954	0.21679
chr1	151854050	151854191	2.15e-14	-0.525167	12	0.34573	0.8709
chr1	153567635	153568363	1.5e-08	-0.253868	17	0.20004	0.45391
chr1	153689622	153690883	7.48e-23	-0.371324	37	0.4378	0.80913
chr1	153924113	153924730	0.00026619	-0.354115	13	0.39431	0.74842
chr1	153968508	153968809	2.45e-06	0.272068	11	0.46839	0.19632
chr1	154502336	154502836	1.65e-12	0.252328	61	0.33184	0.079508
chr1	154560744	154561263	1.67e-12	-0.390488	21	0.40475	0.79524
chr1	155125937	155126176	3.03e-10	-0.279567	15	0.17482	0.45438
chr1	155274546	155275117	5.46e-06	-0.201365	13	0.64427	0.84563
chr1	155307741	155308222	0.00033016	-0.205868	19	0.31912	0.52499
chr1	155320380	155321554	1.9e-38	0.480008	61	0.63858	0.15857
chr1	156060254	156060831	7.46e-08	-0.341225	20	0.32863	0.66985
chr1	156148831	156149282	3.52e-05	-0.255	14	0.53571	0.79071
chr1	156291408	156291845	2.76e-22	0.363405	29	0.57953	0.21613
chr1	156337004	156337394	4e-13	-0.396514	18	0.21971	0.61622
chr1	156601995	156602536	7.12e-09	-0.353019	13	0.19404	0.54706
chr1	156618157	156618703	6.64e-14	-0.367048	21	0.49245	0.8595
chr1	156642122	156642252	2.51e-05	0.303071	14	0.38768	0.084607
chr1	156642347	156642537	2.49e-05	0.206591	11	0.27645	0.069864
chr1	156893183	156893525	4.37e-08	0.319453	16	0.56364	0.24419
chr1	156919068	156919730	1.34e-08	-0.462625	14	0.2255	0.68813
chr1	157778673	157778940	1.33e-09	-0.541545	11	0.31727	0.85882
chr1	157822234	157822434	3.11e-07	-0.326396	12	0.46463	0.79102
chr1	157925113	157926428	2.2e-37	-0.403991	55	0.47328	0.87727
chr1	158351119	158351508	7.19e-11	-0.426074	17	0.41779	0.84387
chr1	158702840	158703137	1.95e-08	-0.368567	15	0.50778	0.87635
chr1	158778365	158778967	1.08e-10	-0.486483	15	0.32278	0.80927
chr1	160285578	160286373	1.77e-06	-0.242602	27	0.47429	0.71689
chr1	160522783	160523299	0.00045607	-0.25	11	0.25498	0.50498
chr1	160932506	160933124	4.12e-20	-0.615036	21	0.26589	0.88093
chr1	161022561	161022907	1.14e-09	-0.404	12	0.2304	0.6344
chr1	161088821	161089621	4.7e-07	-0.207837	20	0.2103	0.41814
chr1	161098194	161098462	9.68e-20	0.226095	21	0.23627	0.010179
chr1	161098554	161099052	6.34e-24	0.361356	45	0.47729	0.11593
chr1	161152541	161153044	3.45e-06	-0.282852	22	0.58283	0.86568
chr1	161239308	161239528	9.29e-05	-0.31875	11	0.57202	0.89077
chr1	161684936	161685656	3.23e-06	-0.299406	16	0.59413	0.89353
chr1	161687327	161687756	1.18e-05	-0.3265	11	0.53089	0.85739
chr1	165356679	165356891	4.82e-14	0.311538	26	0.38359	0.072048
chr1	166489968	166490590	2.57e-11	-0.279074	17	0.13496	0.41403
chr1	166988828	166989132	7.68e-12	-0.398154	13	0.38327	0.78142
chr1	166989562	166989852	1.64e-05	-0.337295	11	0.54277	0.88007
chr1	169427247	169427630	2.58e-17	0.37406	25	0.42564	0.05158
chr1	169460407	169460684	1.49e-15	0.414859	23	0.54046	0.1256
chr1	173206873	173207384	0.00069802	0.237295	11	0.49352	0.25623
chr1	173669523	173669689	2.05e-08	0.268423	13	0.34925	0.080827
chr1	173825689	173826210	1.06e-21	-0.546917	27	0.31103	0.85794
chr1	177170984	177171091	6.41e-11	0.340984	16	0.37108	0.030094
chr1	177171291	177171564	4.31e-11	0.306337	23	0.35888	0.052543
chr1	177969716	177970349	5.99e-08	-0.432962	13	0.25537	0.68833
chr1	179292980	179293175	5.2e-05	-0.319295	11	0.4757	0.795
chr1	179364774	179365295	2.62e-13	-0.487079	19	0.2687	0.75578
chr1	179575719	179576246	3.65e-07	0.221031	24	0.28754	0.06651
chr1	179743022	179743904	0	0.36191	83	0.43686	0.074946
chr1	181482199	181482398	1.89e-18	0.399019	27	0.6021	0.20308
chr1	181482902	181483142	8.92e-06	0.243538	13	0.29898	0.055442
chr1	181483536	181483789	2.51e-08	0.244525	20	0.34141	0.096888
chr1	182952715	182952882	1.15e-05	0.293609	16	0.62867	0.33506
chr1	182952890	182953125	8.1e-16	0.404348	28	0.63517	0.23082
chr1	182953127	182953268	0.00062618	0.206735	17	0.69741	0.49068
chr1	183417811	183418013	1.04e-08	0.311217	15	0.38522	0.074
chr1	183418966	183419678	4.56e-08	-0.278636	22	0.5116	0.79024
chr1	185001490	185001976	2.5e-18	-0.47818	25	0.28684	0.76502
chr1	187090232	187090709	6.58e-16	-0.5431	15	0.32308	0.86618
chr1	193057902	193058183	1.4e-09	-0.429367	15	0.3782	0.80757
chr1	193305002	193305300	3.4e-06	-0.328438	12	0.58396	0.9124
chr1	197910422	197910611	0.00045916	0.273386	11	0.36973	0.096341
chr1	200026313	200026747	3.1e-10	-0.366481	13	0.53198	0.89846
chr1	200042873	200043085	1.63e-07	0.343353	17	0.46682	0.12347
chr1	200873179	200873670	2.87e-32	0.380612	56	0.51813	0.13752
chr1	201885990	201886423	4.06e-05	-0.249091	11	0.29264	0.54173
chr1	202160488	202161131	2.97e-08	-0.263533	15	0.19585	0.45938
chr1	202191236	202192532	0	-0.433503	75	0.3713	0.80481
chr1	202819240	202819809	3.88e-05	-0.239735	17	0.47687	0.7166
chr1	203307034	203307816	2.07e-09	0.294625	20	0.46355	0.16892
chr1	203351958	203352392	1.66e-08	-0.388554	14	0.45905	0.84761
chr1	203860158	203861074	4.73e-09	-0.212688	20	0.19546	0.40815
chr1	204196041	204196534	3.46e-07	-0.309865	13	0.34131	0.65117
chr1	205041861	205042419	1.42e-06	-0.328	12	0.19921	0.52721
chr1	205849922	205850062	7.53e-05	0.237893	14	0.48062	0.24273
chr1	206004945	206005614	1.71e-05	-0.231232	14	0.27268	0.50391
chr1	206118445	206118644	1.31e-06	-0.344786	14	0.47075	0.81554
chr1	206865352	206866000	0.00024291	-0.225038	13	0.33227	0.55731
chr1	207496463	207496540	3.57e-07	0.333058	13	0.39563	0.062577
chr1	209938196	209938366	3.71e-15	0.414671	19	0.48821	0.073539
chr1	209938440	209938891	5.17e-31	0.3701	40	0.46437	0.094269
chr1	212283355	212283558	3.17e-14	-0.475266	16	0.32942	0.80469
chr1	212283564	212284421	1.26e-06	-0.25025	22	0.38697	0.63722
chr1	212790643	212791126	3.96e-07	-0.3233	20	0.33291	0.65621
chr1	213016226	213016889	2.97e-27	-0.52537	27	0.24151	0.76688
chr1	213985474	213985556	3.6e-06	0.245031	16	0.34469	0.099656
chr1	217137244	217137809	2.99e-19	0.33448	38	0.48143	0.14695
chr1	217139620	217139832	8.27e-15	0.37839	25	0.57691	0.19852
chr1	220786213	220786400	0.00010359	0.235895	19	0.46411	0.22821
chr1	220877148	220877513	6.05e-15	0.338821	35	0.60846	0.26964
chr1	222547579	222547998	2.2e-10	-0.489682	11	0.29723	0.78691
chr1	223993778	223994332	1.32e-06	-0.245359	16	0.25855	0.50391
chr1	225921533	225923323	1.26e-08	-0.257981	39	0.44948	0.70746
chr1	225924960	225925171	1.68e-05	-0.30065	15	0.48527	0.78592
chr1	226408530	226408795	6.43e-09	-0.399125	12	0.33019	0.72931
chr1	226674891	226675367	3.97e-06	0.299875	12	0.68394	0.38406
chr1	227560775	227561510	1.17e-20	0.323846	52	0.60328	0.27943
chr1	227727368	227727835	9.69e-06	-0.292417	12	0.47671	0.76912
chr1	228103752	228104004	4.81e-05	0.216667	21	0.59168	0.37501
chr1	228141962	228144460	6.51e-12	0.205277	55	0.73333	0.52805
chr1	228148687	228149016	4.58e-09	0.356068	11	0.80698	0.45091
chr1	228149801	228150797	3.4e-05	0.258025	20	0.71409	0.45606
chr1	228173678	228174120	1.75e-12	-0.415359	23	0.2309	0.64626
chr1	228174531	228175017	1.63e-16	-0.46788	25	0.36432	0.8322
chr1	228206517	228209127	6.46e-11	-0.225696	56	0.31232	0.53801
chr1	228425798	228426869	4.65e-17	-0.402526	29	0.35078	0.75331
chr1	229559505	229559764	3.61e-07	-0.224078	16	0.12731	0.35139
chr1	230057257	230058791	1.77e-08	-0.273194	31	0.51472	0.78791
chr1	231019885	231020388	6.85e-14	-0.370137	20	0.24935	0.61949
chr1	231021539	231022000	8.46e-08	-0.403438	12	0.35556	0.759
chr1	231161330	231161735	5.33e-20	0.418672	29	0.49299	0.074319
chr1	231162939	231163391	1.01e-18	0.265325	50	0.41724	0.15192
chr1	231335757	231336699	1.21e-13	-0.362957	23	0.23621	0.59916
chr1	231339350	231340323	2.66e-12	-0.219419	40	0.29354	0.51296
chr1	234530951	234531631	1.02e-16	0.328843	27	0.76031	0.43146
chr1	234721618	234722184	6.17e-12	0.503938	12	0.73598	0.23204
chr1	234722343	234722740	0.00027977	0.267932	11	0.6043	0.33636
chr1	235068222	235070814	9.6e-20	-0.246297	64	0.26406	0.51036
chr1	235330136	235330514	9.28e-14	-0.395615	24	0.15769	0.5533
chr1	235650472	235650997	1.23e-25	0.320185	42	0.38201	0.061821
chr1	236685360	236686026	3.2e-06	-0.300232	14	0.35259	0.65282
chr1	236686525	236687008	5.7e-26	0.400351	57	0.51164	0.11129
chr1	237004379	237004731	7.45e-09	-0.478833	12	0.33773	0.81656
chr1	237042317	237042657	4.09e-33	0.440282	47	0.51424	0.073957
chr1	239627402	239629425	1.47e-17	-0.339574	47	0.42426	0.76383
chr1	240091575	240091836	6.32e-19	0.283458	24	0.30442	0.020958
chr1	240091838	240091974	1.56e-23	0.385781	24	0.41957	0.033792
chr1	241356310	241356456	9.44e-05	0.253818	11	0.32002	0.066205
chr1	241356680	241356766	1.13e-08	0.265368	17	0.33076	0.065397
chr1	241957854	241958132	7.33e-12	-0.512795	11	0.32882	0.84161
chr1	242526527	242526705	1.55e-09	-0.460295	11	0.42373	0.88402
chr1	244050055	244050316	6.71e-09	0.227306	18	0.3024	0.075097
chr1	246507715	246508351	3.97e-09	-0.309083	27	0.44465	0.75373
chr1	246564701	246565375	5.04e-05	-0.266691	17	0.37922	0.64591
chr1	247080384	247081078	2.36e-06	-0.262681	18	0.62967	0.89235
chr1	247106371	247106887	4.64e-06	-0.223605	19	0.63996	0.86357
chr1	247332641	247333498	3.26e-08	0.27231	29	0.47378	0.20147
chr1	247451205	247453006	7.66e-22	-0.380149	47	0.43138	0.81153
chr1	247517699	247517995	9.34e-07	-0.410654	13	0.31121	0.72187
chr1	247531228	247532450	2.53e-15	-0.400259	28	0.48463	0.88488
chr1	247747517	247747933	7.18e-16	-0.603333	15	0.2554	0.85873
chr1	247816447	247816905	9.12e-08	-0.440136	11	0.34168	0.78182
chr1	247841139	247841944	6.85e-09	-0.372485	17	0.39372	0.76621
chr1	247856622	247856866	7.36e-07	-0.265569	18	0.62049	0.88606
chr1	247857217	247857861	3.42e-27	0.262921	54	0.33284	0.069917
chr1	247920901	247921711	3.81e-15	-0.461103	17	0.40657	0.86768
chr1	247935556	247936856	1.05e-25	-0.359274	42	0.53965	0.89893
chr1	248273119	248273718	1.21e-17	-0.472409	22	0.38181	0.85422
chr1	248294663	248295698	3.73e-16	-0.47302	25	0.35795	0.83097
chr1	248521750	248522431	8.36e-13	-0.474013	19	0.33779	0.8118
chr1	248681609	248682229	4.19e-09	-0.4252	15	0.31207	0.73727
chr10	11078	11602	3.62e-11	-0.273968	31	0.42727	0.70124
chr10	48791	49218	8.53e-12	-0.375117	15	0.39017	0.76528
chr10	129032	129332	3.32e-05	-0.25275	15	0.66242	0.91517
chr10	1157023	1158311	1.08e-19	-0.373307	35	0.42719	0.8005
chr10	1158677	1159535	1.92e-13	-0.317589	31	0.48531	0.8029
chr10	1526403	1527391	1.58e-05	-0.284773	22	0.25153	0.53631
chr10	1544053	1544592	5.98e-07	-0.288367	15	0.58545	0.87382
chr10	1739292	1739774	2.01e-12	-0.478979	12	0.2681	0.74708
chr10	2014172	2015026	1.86e-19	-0.447631	21	0.43282	0.88045
chr10	2015347	2015616	3.08e-05	-0.33475	13	0.50562	0.84037
chr10	2314705	2316716	8.49e-34	-0.397197	61	0.44939	0.84659
chr10	3316939	3318641	1.23e-23	-0.250025	69	0.64268	0.89271
chr10	5363453	5364603	6.24e-06	-0.205413	26	0.61062	0.81603
chr10	5524665	5524945	0.00029542	-0.273923	13	0.24331	0.51723
chr10	5524959	5525502	1.24e-24	-0.361103	46	0.22059	0.58169
chr10	5525514	5526697	2.71e-20	-0.2895	41	0.24291	0.53241
chr10	5596413	5597260	5.6e-22	-0.49875	23	0.23136	0.73011
chr10	5815303	5816078	9.5e-05	-0.279014	18	0.53043	0.80944
chr10	6064030	6064528	5.74e-10	-0.460125	12	0.43248	0.8926
chr10	6143824	6144255	1.84e-06	-0.270609	16	0.42833	0.69894
chr10	6200778	6201117	1.84e-06	0.235043	23	0.25047	0.015424
chr10	7411892	7412091	1.67e-08	0.3172	15	0.36395	0.04675
chr10	7412100	7412630	4e-12	0.209671	35	0.25193	0.042257
chr10	7666706	7666769	4.08e-06	0.310795	11	0.33048	0.019682
chr10	8055136	8055207	1.47e-10	0.201154	13	0.22988	0.028731
chr10	8055210	8055368	2.02e-12	0.333021	12	0.41715	0.084125
chr10	8055619	8055895	2.8e-25	0.45575	30	0.62315	0.1674
chr10	8267717	8268252	2.41e-12	-0.421446	14	0.36768	0.78913
chr10	9273612	9274276	5.28e-13	-0.467525	20	0.26729	0.73481
chr10	10951628	10952459	3.73e-12	-0.440486	18	0.40319	0.84368
chr10	11005404	11005981	6.12e-06	-0.325646	12	0.45519	0.78083
chr10	11344076	11344319	0.00081192	-0.223288	13	0.68575	0.90904
chr10	12726848	12728077	1.77e-13	-0.329609	32	0.28264	0.61225
chr10	13235823	13237786	2.85e-20	-0.371952	42	0.41398	0.78593
chr10	13299193	13299421	0.00010591	0.238864	11	0.34889	0.11002
chr10	13300465	13301661	6.42e-07	-0.299695	32	0.44772	0.74741
chr10	14532859	14533545	2.84e-17	-0.42326	24	0.35773	0.78099
chr10	14774201	14774974	1.4e-15	-0.324172	32	0.53376	0.85793
chr10	14958424	14958882	3.36e-09	-0.418641	16	0.35523	0.77387
chr10	15034694	15035286	1.89e-06	-0.247426	17	0.57707	0.8245
chr10	15041205	15042491	3.84e-10	-0.243856	26	0.63607	0.87992
chr10	15098284	15098817	1.38e-12	-0.391683	30	0.30589	0.69758
chr10	15719476	15720101	2.11e-20	0.322807	44	0.43431	0.11151
chr10	17130795	17131256	9.12e-05	-0.263091	11	0.54886	0.81195
chr10	17642854	17643059	1.29e-09	-0.374817	15	0.25688	0.6317
chr10	17751050	17751512	6.12e-05	-0.30175	15	0.56183	0.86358
chr10	17808311	17809149	3.42e-06	-0.339487	20	0.33835	0.67784
chr10	17950215	17951067	2.11e-21	-0.494796	27	0.31692	0.81171
chr10	18139008	18139669	1.46e-12	-0.436518	14	0.37104	0.80755
chr10	18140220	18140332	9.02e-05	0.228266	16	0.28502	0.05675
chr10	19729758	19729979	2.79e-08	-0.230544	17	0.56766	0.79821
chr10	22345177	22345574	3.26e-28	0.348562	60	0.49233	0.14377
chr10	22345672	22346014	1.84e-19	0.401164	32	0.59043	0.18927
chr10	23191607	23192107	3.51e-27	0.376286	49	0.5266	0.15032
chr10	23192218	23192374	2.3e-09	0.401887	20	0.51731	0.11542
chr10	23693453	23693659	3.72e-13	0.298226	21	0.33938	0.041155
chr10	23694023	23694217	3.95e-08	0.450542	12	0.52323	0.072687
chr10	23694260	23694649	2.89e-07	0.260555	32	0.34171	0.081156
chr10	25175964	25176220	2.08e-17	0.386228	23	0.51172	0.12549
chr10	25176289	25176532	7.26e-11	0.313869	21	0.39379	0.079917
chr10	26215692	26216151	2.28e-13	0.272811	37	0.36602	0.093209
chr10	26216451	26216630	9.49e-05	0.325432	11	0.43964	0.1142
chr10	26216731	26217032	8.21e-15	0.367833	27	0.45235	0.084519
chr10	26579381	26579905	1.06e-06	-0.26769	21	0.60198	0.86967
chr10	26588100	26589168	1.16e-08	-0.373739	22	0.42024	0.79398
chr10	27745233	27745872	0	0.398142	67	0.4629	0.064757
chr10	27745886	27747175	5.18e-37	0.340102	71	0.42476	0.084655
chr10	28795725	28796109	8.63e-07	-0.291308	13	0.60858	0.89988
chr10	28845875	28846599	6.22e-12	-0.446776	19	0.32918	0.77596
chr10	30059006	30059187	8.91e-20	0.37559	25	0.41962	0.04403
chr10	30432084	30432450	3.51e-06	-0.301558	13	0.5409	0.84246
chr10	30691221	30692360	2.61e-10	-0.244121	33	0.44239	0.68652
chr10	30721464	30721985	3.63e-06	-0.326909	11	0.52993	0.85684
chr10	31032917	31033132	1.53e-05	-0.285563	12	0.39652	0.68208
chr10	31187791	31188253	7.66e-09	-0.432437	12	0.37717	0.8096
chr10	35246408	35246603	5.62e-09	-0.469625	12	0.33379	0.80342
chr10	42475747	42476012	3.17e-05	0.211869	21	0.37452	0.16265
chr10	42553511	42554306	1.07e-07	-0.324675	20	0.50804	0.83271
chr10	42690463	42692352	2.44e-28	-0.465945	41	0.37516	0.84111
chr10	42871065	42871640	0.00039128	-0.232983	15	0.33072	0.5637
chr10	42981416	42982670	2.91e-12	-0.328858	30	0.32774	0.6566
chr10	43102541	43103419	1.53e-07	-0.371937	20	0.34868	0.72061
chr10	43230380	43230593	6.19e-05	0.289568	11	0.58757	0.298
chr10	43396463	43396714	2.28e-13	0.380548	21	0.39175	0.011202
chr10	43397218	43397693	4.16e-22	0.362607	35	0.37203	0.0094214
chr10	43410390	43411743	8.4e-11	-0.305135	39	0.40809	0.71322
chr10	45595375	45595700	3.64e-06	-0.337841	11	0.27675	0.61459
chr10	45678280	45679326	3.7e-06	-0.247833	24	0.54122	0.78905
chr10	46396638	46397967	2.15e-10	-0.339537	27	0.34251	0.68205
chr10	46911595	46912019	4.65e-11	-0.355167	21	0.36387	0.71904
chr10	47300336	47300420	2.92e-12	0.396817	15	0.43388	0.037067
chr10	47300470	47300601	5.04e-17	0.403964	21	0.4428	0.038833
chr10	47322477	47322982	1.72e-09	-0.333854	24	0.53649	0.87034
chr10	48031288	48031674	1.34e-05	-0.248596	13	0.63454	0.88313
chr10	48033910	48034162	0.00029489	-0.273231	13	0.57819	0.85142
chr10	48275312	48275657	9.77e-05	-0.249135	13	0.60135	0.85048
chr10	48683096	48683499	2.34e-14	-0.390397	17	0.41322	0.80362
chr10	49190514	49191024	6.78e-05	-0.241125	12	0.1906	0.43173
chr10	49299168	49300069	1.66e-08	-0.319413	23	0.40427	0.72368
chr10	49397475	49397912	7.85e-13	0.251509	28	0.33215	0.080643
chr10	49609555	49609909	3.19e-17	0.253341	33	0.29161	0.038265
chr10	49610436	49610495	5.36e-09	0.274341	11	0.31714	0.042795
chr10	49610586	49610914	1.56e-16	0.2645	33	0.32697	0.06247
chr10	49610922	49611368	6.17e-23	0.397006	42	0.57636	0.17936
chr10	49611453	49611974	3.74e-38	0.400367	49	0.57602	0.17565
chr10	49612131	49612331	1.42e-13	0.42533	22	0.61508	0.18975
chr10	49612495	49612688	8.15e-05	0.263479	12	0.48292	0.21944
chr10	49940609	49941013	0.00062378	-0.239846	13	0.43215	0.672
chr10	55628569	55628767	1.84e-06	0.272732	14	0.38043	0.1077
chr10	59175862	59176303	4.91e-13	0.341598	28	0.46749	0.12589
chr10	59176309	59177220	0	0.486987	93	0.58858	0.10159
chr10	59177223	59177288	9.62e-08	0.351229	12	0.4494	0.098167
chr10	61452393	61452680	0.00040698	0.209346	13	0.30842	0.099077
chr10	61452778	61453005	5.95e-10	0.33475	18	0.40385	0.069097
chr10	61455565	61455828	1.05e-11	-0.445857	14	0.47077	0.91663
chr10	62818370	62818630	1.44e-08	0.242618	19	0.32616	0.083539
chr10	67695714	67696278	1.72e-07	-0.298646	12	0.11046	0.4091
chr10	67882962	67883151	1.42e-06	-0.351705	11	0.53932	0.89102
chr10	69232316	69234146	1.1e-17	-0.382209	49	0.40718	0.78939
chr10	69268792	69269268	3.33e-05	-0.357208	12	0.47506	0.83227
chr10	69416370	69416849	5.84e-06	-0.350354	12	0.37129	0.72165
chr10	69450421	69450756	7.17e-06	-0.316797	16	0.49445	0.81125
chr10	69573037	69573281	2.92e-05	0.275361	18	0.35736	0.082
chr10	70283690	70283809	1.13e-06	0.293812	16	0.49853	0.20472
chr10	70378363	70378900	0.00011998	-0.315607	14	0.30002	0.61563
chr10	71318415	71318901	1.03e-12	-0.35502	25	0.41973	0.77475
chr10	71511656	71512741	2.93e-08	-0.282379	29	0.53641	0.81878
chr10	71788115	71789340	1.93e-21	-0.461587	26	0.35887	0.82046
chr10	71790348	71791867	2.8e-25	-0.46425	36	0.33437	0.79862
chr10	71793151	71794697	1.71e-22	-0.449593	35	0.32514	0.77473
chr10	71851787	71852272	2.22e-08	-0.350696	14	0.19711	0.5478
chr10	71963405	71963813	8.72e-06	0.209943	22	0.66605	0.4561
chr10	72088049	72088975	0	0.359557	61	0.42154	0.06198
chr10	72216986	72217367	2.53e-10	-0.38037	23	0.23132	0.61168
chr10	72691121	72691486	4.3e-05	-0.246519	13	0.66467	0.91119
chr10	73415087	73415778	5.65e-07	-0.314783	15	0.3597	0.67448
chr10	74824259	74824776	0.00097927	0.203523	11	0.62568	0.42216
chr10	75057898	75058677	1.49e-08	-0.327797	16	0.2572	0.585
chr10	75108539	75109110	0.00032461	-0.252146	12	0.28175	0.5339
chr10	75398987	75399625	2.17e-24	0.214035	65	0.52793	0.3139
chr10	76886943	76887497	3.95e-09	-0.326703	16	0.53638	0.86308
chr10	77140098	77140833	2.61e-07	-0.243643	21	0.6531	0.89674
chr10	79511282	79511883	7e-09	-0.351516	16	0.411	0.76252
chr10	79512599	79513318	1.6e-09	-0.321513	20	0.53564	0.85715
chr10	80130119	80130359	1.63e-11	-0.479625	12	0.40179	0.88142
chr10	80130363	80131111	0.00010199	-0.2305	17	0.53518	0.76568
chr10	80207026	80207234	1.02e-07	-0.208483	15	0.24592	0.4544
chr10	80207515	80207780	1.46e-12	-0.304862	20	0.11376	0.41863
chr10	80247094	80247726	4.76e-07	-0.324559	17	0.50597	0.83053
chr10	80357287	80357466	4.48e-05	0.266393	14	0.31357	0.047179
chr10	80539530	80541085	3.51e-16	-0.2785	33	0.21227	0.49077
chr10	81873908	81874344	9.21e-11	0.406045	11	0.45041	0.044364
chr10	81874416	81874901	7.32e-29	0.408853	39	0.48653	0.077679
chr10	81875353	81875619	6.4e-27	0.436341	33	0.49461	0.058265
chr10	81875630	81876027	8.46e-12	0.301871	31	0.43489	0.13302
chr10	82233042	82233343	2.7e-14	-0.514083	15	0.36945	0.88353
chr10	84138415	84138944	0.00048263	-0.307538	13	0.30196	0.6095
chr10	84171144	84172207	2.3e-13	-0.31117	22	0.26514	0.57631
chr10	86367430	86367589	8.11e-11	0.223762	21	0.2777	0.05394
chr10	86665475	86666836	1.01e-13	-0.311507	35	0.42656	0.73807
chr10	89206800	89207247	3.59e-13	0.224238	21	0.24096	0.016726
chr10	89536899	89537083	1.46e-06	-0.397409	11	0.36207	0.75948
chr10	91153403	91153896	7.5e-11	-0.233346	26	0.69275	0.9261
chr10	91153902	91154290	1.23e-06	-0.335962	13	0.55179	0.88775
chr10	91632495	91632985	7.99e-05	0.272484	16	0.36452	0.092031
chr10	92690032	92690639	2.13e-31	0.347585	56	0.41762	0.07004
chr10	93060175	93060487	3.78e-13	0.342512	21	0.63583	0.29332
chr10	93060499	93060748	4.1e-33	0.570331	31	0.74267	0.17234
chr10	93060776	93061735	3.97e-24	0.312526	48	0.59065	0.27812
chr10	93566880	93567350	2.41e-29	0.384769	53	0.48514	0.10037
chr10	93961494	93961864	9.49e-09	-0.415846	13	0.43629	0.85213
chr10	94544257	94544708	2.51e-13	-0.525411	14	0.32643	0.85184
chr10	96720027	96720313	3e-12	0.278113	20	0.37826	0.10015
chr10	97185772	97185852	4.39e-11	0.251942	13	0.27019	0.01825
chr10	97186606	97187961	5.64e-18	-0.437031	32	0.35214	0.78917
chr10	97446748	97446960	3.42e-07	-0.329562	16	0.30609	0.63566
chr10	97570255	97570446	3.08e-08	0.228729	12	0.93794	0.70921
chr10	97689130	97689532	5.89e-08	-0.316714	21	0.52193	0.83864
chr10	98031152	98031220	3.48e-07	0.254327	13	0.29287	0.038538
chr10	99236339	99236738	1.71e-11	0.25366	25	0.37524	0.12158
chr10	99329053	99329809	8.76e-36	0.321558	69	0.35264	0.03108
chr10	99531180	99531420	1.48e-10	0.310641	16	0.50175	0.19111
chr10	99780023	99780400	3.67e-12	-0.461672	16	0.17688	0.63855
chr10	100519136	100520029	0	0.351914	67	0.56271	0.2108
chr10	100744227	100744796	7.98e-18	0.203148	44	0.22682	0.023676
chr10	101131114	101131523	1.37e-15	0.250875	22	0.32002	0.069148
chr10	101132672	101132899	1.38e-07	0.321433	15	0.54307	0.22163
chr10	101227487	101227884	1.43e-20	0.328914	35	0.50564	0.17673
chr10	101228173	101228509	0.00030268	0.222211	19	0.34621	0.124
chr10	101352801	101353009	2.79e-08	-0.383769	13	0.485	0.86877
chr10	101776490	101776774	7.04e-06	0.213913	26	0.38481	0.17089
chr10	101819695	101819932	6.09e-05	-0.271295	11	0.58184	0.85314
chr10	101841077	101841475	8.2e-14	0.39446	25	0.46228	0.06782
chr10	102224762	102224962	3.04e-06	-0.290893	14	0.60036	0.89125
chr10	102410354	102410545	8.93e-06	0.321917	12	0.42448	0.10256
chr10	102433159	102433438	9.72e-08	-0.355159	11	0.28493	0.64009
chr10	102775202	102776295	6.87e-06	0.218625	24	0.74409	0.52547
chr10	103276902	103277344	2.42e-25	0.379635	24	0.41343	0.033792
chr10	103397355	103397729	4.61e-09	-0.262597	18	0.17863	0.44122
chr10	103478797	103480224	2.63e-07	-0.276523	33	0.42252	0.69905
chr10	103677865	103678820	2.91e-11	0.363402	23	0.59476	0.23136
chr10	103746387	103747941	8.62e-11	-0.270208	36	0.30754	0.57775
chr10	104268570	104269608	4.68e-18	0.313954	65	0.33199	0.018035
chr10	104333935	104334408	2.61e-05	0.233841	11	0.79784	0.564
chr10	104638999	104639210	3.77e-10	0.258775	20	0.36634	0.10756
chr10	104639357	104639947	3.66e-07	0.277688	24	0.38143	0.10374
chr10	104640051	104640561	2.28e-23	0.371885	39	0.46672	0.09484
chr10	104640943	104641857	5.67e-35	0.31414	59	0.40034	0.086199
chr10	105819599	105820327	1.99e-20	-0.531222	18	0.33864	0.86986
chr10	107164439	107164957	0	0.419959	73	0.49765	0.077695
chr10	110205910	110206336	2.5e-12	-0.330329	19	0.25113	0.58146
chr10	112283271	112283842	3.34e-06	-0.309687	16	0.38291	0.69259
chr10	113778703	113778926	2.74e-11	-0.444183	15	0.49277	0.93695
chr10	116272141	116272995	0	0.368858	65	0.38907	0.020215
chr10	116273177	116274340	8.8e-36	0.346972	63	0.38431	0.037333
chr10	116324747	116325061	1.42e-05	-0.305583	12	0.30498	0.61056
chr10	116543269	116543785	1.04e-09	-0.441569	18	0.39208	0.83365
chr10	116619416	116619844	9.91e-13	-0.399643	14	0.4718	0.87145
chr10	117006303	117006522	4.37e-17	-0.509594	16	0.36202	0.87161
chr10	117126414	117126567	1.27e-07	-0.202357	14	0.70871	0.91107
chr10	117138170	117138630	1.5e-07	0.203489	47	0.32275	0.11926
chr10	117139953	117140817	0	0.390301	54	0.53405	0.14375
chr10	117167886	117167953	1.1e-10	0.363104	12	0.54712	0.18402
chr10	117241126	117241526	3.3e-11	0.27934	25	0.34423	0.06489
chr10	117541507	117542160	5.52e-13	0.219257	36	0.30527	0.086014
chr10	118047336	118047795	2.9e-06	-0.216583	18	0.38175	0.59833
chr10	118595504	118595627	5.65e-07	0.350792	12	0.53325	0.18246
chr10	118595906	118596112	7.84e-07	0.334167	15	0.49567	0.1615
chr10	119028853	119029022	0.00036196	0.206192	13	0.48965	0.28346
chr10	119081805	119082048	7.3e-10	-0.404591	11	0.39589	0.80048
chr10	119101566	119102374	1.08e-10	-0.245957	23	0.23636	0.48232
chr10	119544026	119544715	1.2e-09	0.321868	17	0.77746	0.45559
chr10	121595939	121596527	3.43e-10	0.302917	21	0.56383	0.26092
chr10	122162772	122164115	0	0.36664	91	0.59746	0.23082
chr10	122880004	122880066	0.00092117	0.28885	15	0.36808	0.079233
chr10	122954555	122954836	2.87e-07	0.28475	19	0.60312	0.31837
chr10	123133677	123134094	4.13e-10	0.317565	23	0.48636	0.16879
chr10	123134234	123135794	0	0.275167	109	0.34478	0.069612
chr10	123135893	123136229	8.85e-11	0.232819	18	0.23901	0.0061944
chr10	123136235	123136384	2.61e-22	0.467155	21	0.5052	0.038048
chr10	123146118	123146487	8.43e-25	0.383139	36	0.46545	0.082312
chr10	123147866	123148530	1.07e-16	0.208406	56	0.26114	0.052737
chr10	123665694	123666191	7.46e-11	0.341565	23	0.50941	0.16785
chr10	123666197	123666271	0.00014355	0.206955	11	0.34991	0.14295
chr10	123666386	123666625	3.11e-15	0.375634	28	0.55113	0.17549
chr10	124792851	124793060	0.00042926	-0.232661	14	0.53754	0.7702
chr10	125006921	125008016	5.68e-11	0.202306	27	0.81739	0.61508
chr10	125162253	125162636	5.48e-06	0.242202	26	0.5596	0.31739
chr10	125162836	125163218	0.00038637	-0.229019	13	0.56827	0.79729
chr10	125775460	125777240	1.72e-11	-0.25939	43	0.56066	0.82005
chr10	125896083	125896178	4.06e-10	-0.236446	14	0.2468	0.48325
chr10	126672456	126672905	1.69e-19	-0.546588	17	0.35265	0.89924
chr10	127736292	127737265	0	0.386935	92	0.47591	0.088976
chr10	128062413	128063147	7.93e-10	0.294403	18	0.64446	0.35006
chr10	129842711	129843554	1.15e-08	-0.283768	28	0.55093	0.8347
chr10	129964785	129965035	1.72e-12	0.334774	21	0.4159	0.081131
chr10	129965073	129965368	2.5e-22	0.448543	29	0.54255	0.094009
chr10	129965523	129965665	6.03e-05	0.218364	11	0.35782	0.13945
chr10	129966049	129966348	2.15e-06	0.258732	14	0.44873	0.19
chr10	130964320	130965479	9.67e-18	-0.41128	25	0.3855	0.79678
chr10	131094847	131095502	1.51e-09	-0.315259	29	0.42602	0.74128
chr10	131311298	131311393	3.36e-16	0.375588	17	0.43885	0.063265
chr10	131311400	131311552	1.44e-12	0.243031	24	0.29217	0.049135
chr10	131312067	131312846	7.51e-19	0.276849	53	0.35717	0.080325
chr10	131982897	131983244	4.95e-05	-0.210956	17	0.32354	0.5345
chr10	132064398	132064639	6.81e-08	-0.381309	17	0.47591	0.85722
chr10	132185935	132186209	3.49e-20	0.326081	37	0.43812	0.11204
chr10	132186509	132186721	3.16e-14	0.43566	25	0.51288	0.07722
chr10	132249436	132250135	1.71e-08	-0.371697	19	0.36139	0.73309
chr10	132250143	132251363	6.68e-31	-0.454413	43	0.27584	0.73026
chr10	132329763	132330431	8.52e-10	-0.254734	16	0.030719	0.28545
chr10	132330804	132331073	8.93e-09	-0.392788	13	0.15802	0.55081
chr10	132443052	132443615	4.59e-05	-0.211632	19	0.59288	0.80451
chr10	132786405	132787152	0	0.433444	103	0.53844	0.105
chr10	132787170	132787578	2.35e-22	0.223911	56	0.27332	0.049411
chr10	132788030	132788373	3.61e-17	0.321399	37	0.41174	0.090338
chr10	132942447	132942537	2.09e-11	0.232143	14	0.25659	0.024446
chr10	132963899	132965115	1.57e-21	-0.347	45	0.41793	0.76493
chr10	132965600	132966273	4.11e-07	-0.291281	16	0.46128	0.75256
chr10	132966787	132967436	1.42e-09	-0.402633	15	0.40437	0.807
chr10	132967478	132967833	0.00038183	-0.228288	13	0.24175	0.47004
chr10	133086084	133087402	1.36e-11	-0.317721	34	0.30549	0.62321
chr10	133087660	133088019	1.31e-19	0.26833	47	0.31505	0.046723
chr10	133088029	133088127	2e-15	0.430569	18	0.4776	0.047028
chr10	133088148	133088386	1.06e-19	0.281603	34	0.3196	0.037993
chr10	133088392	133088590	1.09e-11	0.381125	20	0.44245	0.061325
chr10	133088721	133088905	6.15e-08	0.315792	18	0.45921	0.14342
chr10	133099297	133100466	2.65e-26	-0.349293	46	0.22966	0.57895
chr10	133100884	133101081	2.63e-05	0.256421	19	0.47154	0.21512
chr10	133101748	133102159	1.82e-05	-0.216147	17	0.43616	0.65231
chr10	133158213	133159257	3.93e-09	-0.238813	40	0.41684	0.65565
chr10	133226857	133228630	5.68e-39	-0.480477	54	0.2997	0.78018
chr10	133229545	133229830	4.28e-08	0.301552	24	0.39431	0.09276
chr10	133230508	133230588	8.63e-07	0.204558	13	0.24229	0.037731
chr10	133230589	133230831	1.8e-24	0.387056	27	0.46339	0.076333
chr10	133236732	133236940	1.78e-19	0.337324	34	0.37019	0.032868
chr10	133247510	133248989	1.38e-23	-0.367061	49	0.37755	0.74461
chr10	133249350	133250203	4.12e-08	-0.238262	20	0.22095	0.45921
chr10	133345969	133347115	3.26e-10	-0.30067	28	0.339	0.63967
chr10	133424478	133424732	2.87e-33	0.453549	36	0.60524	0.15169
chr10	133526815	133527436	5.58e-09	-0.358423	13	0.22998	0.5884
chr10	133565591	133565749	6.77e-06	0.248434	19	0.80492	0.55649
chr10	133567919	133568305	1.32e-09	-0.261571	21	0.60942	0.87099
chr10	133568943	133569385	9.24e-12	0.224342	38	0.44337	0.21903
chr11	286827	287651	3.03e-18	-0.351365	26	0.22588	0.57725
chr11	287663	287949	0.00065273	-0.22415	15	0.23597	0.46012
chr11	300596	301461	3.14e-11	-0.397917	21	0.32489	0.72281
chr11	366895	367996	7.99e-20	-0.317122	49	0.48071	0.79784
chr11	391575	393038	3.66e-30	-0.347107	49	0.19274	0.53985
chr11	393558	394474	1.91e-20	-0.294535	43	0.16728	0.46181
chr11	415436	415693	1.69e-05	-0.235341	11	0.21414	0.44948
chr11	418585	419765	1.95e-08	-0.221637	31	0.62288	0.84452
chr11	443765	444339	3.74e-12	-0.342403	18	0.31429	0.65669
chr11	637450	637738	2.95e-28	0.557143	28	0.67184	0.1147
chr11	831314	831888	6.53e-09	-0.313333	18	0.30015	0.61349
chr11	841493	841719	5.93e-06	-0.232729	12	0.2074	0.44012
chr11	915656	916300	1.03e-09	-0.334456	17	0.49616	0.83062
chr11	1047549	1047815	2.04e-06	-0.25215	15	0.2405	0.49265
chr11	1221470	1222653	6e-27	-0.432136	44	0.28478	0.71692
chr11	1249229	1250605	1.17e-19	-0.290057	48	0.57234	0.8624
chr11	1250660	1251384	9.74e-13	-0.480574	17	0.40697	0.88754
chr11	1255323	1255534	5.68e-08	-0.455114	11	0.22307	0.67818
chr11	1310353	1310884	5.49e-15	-0.373857	21	0.27794	0.6518
chr11	1409179	1409891	7.22e-13	-0.326833	30	0.34519	0.67202
chr11	1411428	1411729	2.39e-10	-0.384375	14	0.19761	0.58198
chr11	1486159	1486511	2.9e-07	0.312173	13	0.52533	0.21315
chr11	1487132	1487336	4.51e-07	0.226114	11	0.90573	0.67961
chr11	1850176	1851123	1.86e-06	-0.279663	23	0.35537	0.63503
chr11	1852162	1852654	0.0001077	-0.212528	18	0.59893	0.81146
chr11	1852689	1853501	1.69e-09	-0.212367	30	0.23838	0.45074
chr11	1879258	1879654	2.87e-05	-0.249865	13	0.33954	0.5894
chr11	1917873	1918495	1.01e-10	-0.312781	24	0.21936	0.53215
chr11	1918556	1919229	6.06e-05	-0.222612	20	0.29991	0.52253
chr11	1919587	1920552	2.03e-12	-0.281956	40	0.45433	0.73629
chr11	1996679	1997611	4.51e-06	-0.256357	21	0.28557	0.54193
chr11	1998898	1999359	1e-14	-0.353363	20	0.16407	0.51744
chr11	2134478	2136596	1.36e-16	-0.270972	54	0.38809	0.65906
chr11	2140808	2140930	4.5e-17	0.453875	18	0.54396	0.090083
chr11	2140980	2141217	2.77e-10	0.327145	19	0.43741	0.11026
chr11	2159976	2161442	3.59e-27	-0.369315	50	0.29727	0.66658
chr11	2162189	2162690	5.98e-12	-0.547568	11	0.30284	0.85041
chr11	2171346	2171804	2.17e-10	-0.36875	21	0.35796	0.72671
chr11	2172028	2172367	1.56e-05	-0.246554	14	0.21629	0.46284
chr11	2173432	2174689	1.33e-09	-0.243421	35	0.51095	0.75437
chr11	2271659	2271943	1.59e-05	-0.251268	14	0.24802	0.49929
chr11	2272321	2273479	1.64e-10	-0.283225	30	0.55593	0.83916
chr11	2300539	2301551	5.24e-17	-0.321895	31	0.17644	0.49834
chr11	2302471	2302935	3.71e-09	-0.253389	18	0.24096	0.49435
chr11	2303579	2304966	4.35e-14	-0.330208	30	0.30045	0.63066
chr11	2422632	2423714	5.31e-24	-0.528312	28	0.24392	0.77223
chr11	2423765	2424212	1.41e-09	-0.395641	16	0.25472	0.65036
chr11	2424663	2425024	1.45e-06	-0.344409	11	0.22155	0.56595
chr11	2425025	2425443	1.55e-15	-0.522	18	0.2521	0.7741
chr11	2443101	2443687	5.33e-07	-0.395885	13	0.33446	0.73035
chr11	2460734	2461171	2.54e-11	-0.546023	11	0.25643	0.80245
chr11	2700550	2700815	1.2e-14	-0.227337	20	0.15849	0.38582
chr11	2869242	2869732	1.96e-06	0.29738	25	0.62882	0.33144
chr11	2931103	2931778	0.00044863	-0.277054	14	0.43104	0.70809
chr11	3166040	3167936	7.4e-08	-0.245946	46	0.3992	0.64515
chr11	3216289	3216806	7.69e-07	-0.322731	13	0.3251	0.64783
chr11	3217505	3218172	0.00046015	-0.251647	17	0.42078	0.67243
chr11	3218404	3218983	4.25e-27	-0.487531	32	0.31917	0.8067
chr11	3219013	3220000	7.35e-11	-0.370443	22	0.25885	0.6293
chr11	3220498	3221976	2.51e-11	-0.222542	48	0.2419	0.46444
chr11	3391325	3392720	2.02e-14	-0.32079	31	0.49532	0.81611
chr11	3393075	3395686	3.22e-18	-0.330255	53	0.42194	0.75219
chr11	4545149	4546097	1.56e-09	-0.404145	19	0.43592	0.84007
chr11	4923428	4924289	1.71e-11	-0.442708	18	0.40264	0.84535
chr11	4987478	4988320	2.87e-12	-0.39565	20	0.42986	0.82551
chr11	5547017	5547251	2.23e-08	-0.373077	13	0.45831	0.83138
chr11	5580427	5580958	3.6e-08	-0.389021	12	0.4616	0.85063
chr11	6235798	6236032	8.12e-06	-0.29425	13	0.44433	0.73858
chr11	6404191	6404809	1.96e-07	-0.363	13	0.33942	0.70242
chr11	6405269	6405728	3.06e-05	-0.240481	13	0.51717	0.75765
chr11	6407839	6408030	1.02e-06	-0.203983	15	0.69718	0.90117
chr11	7251526	7251747	6.35e-07	0.27065	20	0.37211	0.10146
chr11	8168679	8169075	3.82e-17	0.240299	36	0.25912	0.018819
chr11	8169078	8169179	5.5e-10	0.39325	17	0.44019	0.046941
chr11	8593782	8593931	1.22e-06	0.279	12	0.34329	0.064292
chr11	8594107	8594231	2.78e-06	0.210333	15	0.22103	0.0107
chr11	9383906	9384216	8.24e-20	-0.460429	21	0.37776	0.83819
chr11	10509948	10510312	4.48e-10	-0.330423	13	0.1731	0.50352
chr11	10511206	10511626	5e-07	0.227977	11	0.90082	0.67284
chr11	12989068	12990051	1.23e-08	-0.286913	23	0.23613	0.52304
chr11	13783374	13784213	2.34e-11	-0.411397	17	0.39599	0.80738
chr11	13962519	13963427	0	0.474169	117	0.49831	0.024137
chr11	14360746	14361443	2.65e-16	-0.4288	30	0.30203	0.73083
chr11	14973591	14974755	1.53e-39	0.370094	80	0.4455	0.075403
chr11	15071544	15072067	1.41e-11	-0.29787	25	0.57699	0.87486
chr11	15072076	15072412	3.87e-11	-0.459563	16	0.42439	0.88395
chr11	15073307	15073624	0.00028708	0.206925	20	0.3238	0.11688
chr11	15073627	15074206	8.9e-21	0.33907	43	0.46401	0.12494
chr11	17050992	17051475	9.55e-20	-0.320336	32	0.58123	0.90156
chr11	17719721	17719812	1.93e-10	0.397187	12	0.53404	0.13685
chr11	17719886	17720037	2.59e-13	0.395043	23	0.52287	0.12783
chr11	17736046	17736601	0	0.386261	71	0.61513	0.22887
chr11	18121056	18121173	4.18e-12	-0.479937	12	0.42471	0.90465
chr11	18209105	18209358	1.95e-08	0.27569	25	0.6489	0.37321
chr11	18453855	18454584	9.08e-09	-0.348028	18	0.43714	0.78517
chr11	18454963	18455499	9.83e-05	-0.205558	13	0.6879	0.89346
chr11	18791482	18791595	1.28e-10	0.291224	19	0.32963	0.038408
chr11	18792025	18792616	1.13e-18	0.253865	39	0.30347	0.049609
chr11	19115503	19115925	3.03e-08	-0.465521	12	0.34446	0.80998
chr11	19714260	19714604	3.64e-06	0.271712	13	0.36829	0.096577
chr11	20160512	20160748	1.68e-08	0.3638	15	0.51968	0.15588
chr11	20668857	20669439	1.31e-33	0.2594	55	0.29386	0.034459
chr11	22193594	22193673	0.00046021	0.327886	11	0.42373	0.095841
chr11	22829233	22829424	6.62e-19	0.461789	19	0.49609	0.034303
chr11	22829453	22829661	1.15e-13	0.250952	21	0.2943	0.043345
chr11	22829665	22829795	2.01e-12	0.387896	12	0.44192	0.054021
chr11	26994108	26994452	8.11e-09	0.254912	20	0.36109	0.10618
chr11	27219720	27220373	1.51e-37	-0.596007	37	0.19924	0.79525
chr11	27721961	27722732	5.72e-16	0.328438	36	0.41001	0.081576
chr11	30017067	30017624	2.68e-12	0.286538	33	0.39956	0.11302
chr11	31800316	31800831	9.52e-10	0.387389	18	0.60701	0.21963
chr11	31804289	31804500	3.8e-05	0.231118	17	0.35176	0.12065
chr11	31804519	31805625	0	0.36316	78	0.48092	0.11776
chr11	31806148	31806273	2.85e-10	0.505673	13	0.65935	0.15367
chr11	31806282	31806443	2.41e-09	0.373014	18	0.50696	0.13394
chr11	31817972	31818518	2.97e-15	0.305299	41	0.43384	0.12854
chr11	31819616	31820715	1.93e-16	0.245627	69	0.49189	0.24626
chr11	31823702	31824913	1.39e-06	0.226189	37	0.43245	0.20626
chr11	31824932	31825326	3.37e-11	0.419447	19	0.59211	0.17266
chr11	32089880	32090153	6.09e-06	-0.356477	11	0.38707	0.74355
chr11	32430703	32431095	2.35e-13	0.354828	32	0.58236	0.22753
chr11	32433328	32433431	7.6e-11	0.45675	12	0.57829	0.12154
chr11	32433440	32434643	4.45e-39	0.359318	70	0.46608	0.10676
chr11	32434656	32435245	9.61e-09	0.22925	32	0.27095	0.041695
chr11	32435653	32437223	5.41e-27	0.288179	84	0.39907	0.11089
chr11	32793695	32795339	3.12e-10	-0.200609	46	0.66139	0.862
chr11	33255651	33256436	8.6e-05	-0.227118	17	0.35096	0.57807
chr11	35419256	35420330	0	0.329395	86	0.38738	0.057988
chr11	35420415	35420688	2.54e-07	0.246985	17	0.57051	0.32353
chr11	40293768	40294076	2.43e-15	0.407598	23	0.51649	0.10889
chr11	43581164	43581537	1.45e-23	0.410796	38	0.51123	0.10043
chr11	43940254	43941433	1.12e-11	-0.306222	27	0.51665	0.82287
chr11	44310789	44311206	1.15e-21	0.394875	34	0.53544	0.14057
chr11	44311287	44311581	4.8e-11	0.298908	19	0.50057	0.20166
chr11	44311836	44312064	1.43e-10	0.385361	18	0.57715	0.19179
chr11	44972314	44973173	1.06e-12	-0.423095	21	0.38448	0.80757
chr11	45355322	45355593	1.35e-07	0.247768	14	0.30788	0.060107
chr11	45770199	45770770	0.00017833	-0.279346	13	0.49438	0.77373
chr11	45907235	45907555	5.26e-09	-0.3005	11	0.16282	0.46332
chr11	46361424	46361799	4.16e-17	0.409413	20	0.647	0.23759
chr11	46393071	46393136	1.48e-07	0.391659	11	0.51732	0.12566
chr11	46920283	46920963	0.00012349	-0.244175	20	0.4073	0.65147
chr11	47398820	47399335	4.11e-05	-0.2845	11	0.26073	0.54523
chr11	47643125	47643549	1.77e-09	-0.337725	20	0.3381	0.67582
chr11	49059574	49059988	9.35e-07	-0.379354	12	0.41542	0.79477
chr11	49558444	49558578	1.58e-09	0.29775	19	0.52038	0.22263
chr11	50299185	50300343	1.69e-09	-0.319205	28	0.47048	0.78969
chr11	54605702	54606197	1.36e-13	-0.534208	18	0.20083	0.73504
chr11	55817714	55818169	1.35e-13	-0.570171	19	0.27399	0.84416
chr11	56104908	56105765	1.39e-11	-0.466316	19	0.23955	0.70587
chr11	56138530	56138642	7.02e-13	-0.633955	11	0.24045	0.87441
chr11	56462605	56463387	7.54e-12	-0.490941	17	0.28068	0.77162
chr11	56578231	56578507	5.57e-13	-0.422403	18	0.39857	0.82097
chr11	56644084	56644396	6.93e-13	-0.5649	15	0.25765	0.82255
chr11	56746063	56746287	9.62e-15	-0.27575	18	0.65044	0.92619
chr11	57655981	57656451	9.23e-09	-0.292813	24	0.56348	0.85629
chr11	57711194	57711510	4.87e-05	-0.216357	14	0.21345	0.4298
chr11	58228355	58229231	6.49e-24	-0.405723	37	0.48142	0.88714
chr11	58943183	58943699	2.4e-06	-0.399045	11	0.41848	0.81752
chr11	59442216	59442656	2.01e-07	-0.270786	14	0.60688	0.87766
chr11	59454769	59455230	8.8e-13	-0.558635	13	0.24337	0.802
chr11	59502492	59502936	8.61e-10	-0.471864	11	0.26791	0.73977
chr11	59753632	59753960	9.63e-06	-0.289138	20	0.40602	0.69516
chr11	60040352	60040677	2.64e-08	-0.506818	11	0.30936	0.81618
chr11	60490957	60491590	5.34e-25	-0.499278	27	0.37641	0.87569
chr11	60515498	60515749	6.52e-12	-0.495312	12	0.36767	0.86298
chr11	60615233	60615640	1.93e-10	-0.485125	12	0.30654	0.79167
chr11	61295222	61295316	1.13e-10	0.319187	12	0.35333	0.034146
chr11	61295401	61295590	2.75e-20	0.464037	20	0.55757	0.093538
chr11	61360262	61361100	8.94e-17	-0.357779	26	0.24292	0.6007
chr11	61362954	61363462	3.8e-09	-0.271868	19	0.22543	0.4973
chr11	61391396	61392130	2.53e-12	-0.268129	31	0.29862	0.56675
chr11	61430911	61431471	0.00014935	-0.290854	12	0.50448	0.79533
chr11	61479944	61482789	1.71e-18	-0.285844	61	0.29587	0.58171
chr11	61751302	61751777	1.65e-05	-0.29825	16	0.48319	0.78144
chr11	61757787	61760560	5.88e-27	-0.380093	62	0.41045	0.79054
chr11	61814168	61814759	2.24e-13	-0.40995	15	0.23422	0.64417
chr11	61819312	61819494	2.58e-05	-0.299023	11	0.59059	0.88961
chr11	61827054	61827593	4.58e-10	0.281644	26	0.58287	0.30122
chr11	61828640	61828937	6.93e-09	0.231478	23	0.28224	0.050761
chr11	61920104	61920854	2.01e-15	-0.396038	20	0.26887	0.66491
chr11	61921310	61922248	3.03e-08	-0.38285	20	0.39834	0.78119
chr11	61968720	61969589	4.78e-18	-0.338696	28	0.2076	0.54629
chr11	62207085	62207476	2.58e-10	-0.460719	16	0.3425	0.80322
chr11	62548394	62549772	3.69e-20	-0.351964	35	0.22414	0.5761
chr11	62654005	62654388	5.61e-13	-0.312861	18	0.59826	0.91112
chr11	62670582	62670928	0.00044089	-0.229355	19	0.52775	0.75711
chr11	62754695	62755407	6.58e-06	-0.27625	21	0.46033	0.73658
chr11	62788123	62788520	1.25e-05	-0.234536	21	0.33971	0.57425
chr11	62856915	62857552	2.73e-06	-0.240402	23	0.28565	0.52605
chr11	63015888	63016372	3.29e-05	-0.224875	16	0.26948	0.49436
chr11	64205521	64205866	0.0001394	0.224068	11	0.74095	0.51689
chr11	64206311	64207358	2.03e-07	0.213023	32	0.6943	0.48127
chr11	64247718	64247817	7.05e-11	0.291268	14	0.36691	0.075643
chr11	64298170	64298615	2.23e-07	-0.275309	17	0.28825	0.56356
chr11	64343124	64344164	4.01e-09	-0.30282	25	0.35763	0.66045
chr11	64554402	64555418	1.1e-06	0.220533	30	0.67764	0.45711
chr11	64589325	64591926	4.88e-09	-0.242514	54	0.5206	0.76312
chr11	64747489	64747965	0.00065999	-0.261159	11	0.53136	0.79252
chr11	64900325	64900588	2.76e-06	-0.256357	14	0.23955	0.49591
chr11	64971939	64972277	4.3e-37	0.437364	35	0.63854	0.20118
chr11	64972719	64975638	3.73e-23	-0.326604	60	0.45949	0.7861
chr11	65026078	65026916	7.42e-08	-0.417485	17	0.29085	0.70834
chr11	65057939	65059306	2.89e-10	-0.295828	32	0.46123	0.75705
chr11	65170126	65170405	1.4e-05	-0.281472	18	0.58326	0.86474
chr11	65182788	65183883	4.9e-16	-0.253508	30	0.1938	0.44731
chr11	65260258	65260436	1.29e-09	-0.434104	12	0.44427	0.87838
chr11	65312787	65314069	3.31e-18	-0.388692	30	0.29431	0.683
chr11	65509186	65510593	7.16e-07	-0.231593	35	0.51471	0.74631
chr11	65646962	65647135	2.64e-18	-0.244675	20	0.23946	0.48414
chr11	65647913	65648631	0.00058358	-0.202787	20	0.51592	0.71871
chr11	65648869	65649569	4.46e-05	0.216609	16	0.84325	0.62664
chr11	65709564	65709945	3.68e-05	-0.307227	11	0.41652	0.72375
chr11	65785906	65786189	8.43e-07	0.213853	17	0.77326	0.55941
chr11	65792555	65793332	8.75e-26	-0.322227	32	0.1936	0.51583
chr11	65833142	65833887	1.34e-17	0.290994	45	0.36006	0.069061
chr11	65878421	65878773	0.0001205	-0.323886	11	0.49575	0.81964
chr11	66000944	66001269	6.48e-08	-0.283083	21	0.29658	0.57967
chr11	66316870	66317370	3.1e-05	0.23375	19	0.43242	0.19867
chr11	66420659	66420962	2.16e-13	0.389303	19	0.50593	0.11663
chr11	66421040	66421374	2.18e-28	0.435771	35	0.60021	0.16444
chr11	66439328	66440734	6e-19	-0.41822	33	0.40392	0.82214
chr11	66440800	66441761	4.19e-40	-0.47863	48	0.27618	0.75481
chr11	66543755	66544066	3.68e-19	0.365083	21	0.67636	0.31127
chr11	66743295	66744152	1.94e-15	-0.294518	28	0.14631	0.44083
chr11	66959394	66960238	9.24e-10	-0.286054	23	0.48817	0.77423
chr11	67045280	67045751	3.57e-12	-0.354956	17	0.16941	0.52437
chr11	67302040	67302712	4.67e-06	0.208476	21	0.59361	0.38513
chr11	67402356	67403057	1.29e-08	-0.278132	17	0.17225	0.45038
chr11	67413903	67414572	3.21e-06	-0.206732	14	0.72548	0.93221
chr11	67427487	67427840	0.00063821	-0.249212	13	0.40635	0.65556
chr11	67437327	67438398	2.59e-08	0.218685	27	0.75043	0.53174
chr11	67451823	67452847	3.78e-16	-0.32664	43	0.30505	0.63169
chr11	67480397	67481111	4.88e-10	-0.34733	22	0.46975	0.81708
chr11	67523294	67524069	3.59e-07	-0.227489	23	0.33022	0.55771
chr11	67581426	67582014	4.9e-06	-0.231889	18	0.17822	0.41011
chr11	67615314	67615864	1.62e-06	-0.354067	15	0.31075	0.66482
chr11	67630963	67631558	2.59e-05	-0.282941	17	0.24397	0.52691
chr11	67638957	67639753	1.06e-08	-0.29367	28	0.48696	0.78062
chr11	67650169	67650574	1.69e-07	-0.281341	11	0.19718	0.47852
chr11	67650657	67651316	4.53e-18	-0.395268	28	0.13105	0.52632
chr11	68008764	68009745	3.01e-10	-0.221716	29	0.16865	0.39036
chr11	68027981	68030046	8.4e-36	-0.451995	52	0.21878	0.67078
chr11	68214759	68215201	5.86e-07	-0.278647	17	0.26203	0.54068
chr11	68459353	68459560	2.37e-09	-0.368318	11	0.50195	0.87027
chr11	68682741	68683915	2.68e-09	-0.304865	24	0.25992	0.56478
chr11	68904900	68905189	1.62e-12	-0.302143	14	0.15177	0.45391
chr11	69015254	69016157	1.49e-05	-0.330895	19	0.40842	0.73932
chr11	69294164	69294553	5.06e-13	-0.516788	13	0.27515	0.79194
chr11	69422769	69423849	1.64e-07	-0.227243	34	0.65862	0.88586
chr11	69425423	69426765	9.59e-18	-0.401987	40	0.37508	0.77707
chr11	69483565	69486816	1.73e-34	-0.386747	73	0.34029	0.72704
chr11	69676992	69677422	4.39e-05	-0.233904	13	0.64108	0.87498
chr11	69775042	69775114	6.22e-09	0.433339	14	0.51363	0.080286
chr11	69775197	69775324	1.6e-09	0.486153	18	0.55675	0.070597
chr11	69775335	69775462	1.2e-10	0.29044	21	0.32089	0.030452
chr11	69818677	69819240	1.08e-36	0.409029	61	0.4773	0.068275
chr11	69819562	69819805	1.52e-07	0.334425	20	0.44	0.10558
chr11	70202327	70202815	5.85e-07	-0.299737	19	0.30586	0.60559
chr11	70268126	70268732	8.3e-09	-0.29275	19	0.5565	0.84925
chr11	70630075	70631176	2.62e-05	-0.222944	27	0.55097	0.77392
chr11	70661693	70662774	1.26e-35	0.384682	59	0.44939	0.064708
chr11	71452265	71452523	1.84e-14	0.430643	14	0.46211	0.031464
chr11	71536641	71537897	1.34e-16	-0.421606	26	0.35431	0.77591
chr11	71585068	71585512	6.97e-10	-0.506786	14	0.24552	0.7523
chr11	71830959	71832016	4.35e-21	-0.4355	28	0.13011	0.56561
chr11	72012834	72013589	3.67e-22	0.311531	32	0.81284	0.50131
chr11	72013609	72015084	0	0.37313	54	0.8715	0.49838
chr11	72078585	72079534	3.93e-17	-0.247056	31	0.12578	0.37284
chr11	72081217	72081504	0.0001162	-0.286033	15	0.41852	0.70455
chr11	72243772	72244408	9.77e-25	0.454372	37	0.59299	0.13861
chr11	72244421	72244533	4.11e-05	0.255295	11	0.31627	0.060977
chr11	72568661	72569823	1.26e-13	-0.417063	28	0.41647	0.83354
chr11	73217634	73217986	5.27e-07	-0.217643	14	0.13843	0.35607
chr11	73271883	73273214	2.96e-06	-0.276519	27	0.36998	0.6465
chr11	73309661	73309844	8.88e-06	0.234173	13	0.57979	0.34562
chr11	73646314	73646892	0.00033208	-0.244235	17	0.43297	0.67721
chr11	73787232	73787576	1.94e-08	-0.256562	16	0.16062	0.41719
chr11	73982136	73982698	1.18e-13	0.347259	27	0.57634	0.22908
chr11	74731009	74731279	5.75e-11	0.280924	23	0.3208	0.03988
chr11	74731598	74731695	0.00031655	0.219054	14	0.30884	0.089786
chr11	75158907	75159714	3.4e-10	-0.359952	21	0.46538	0.82533
chr11	75669610	75670289	3.11e-07	-0.353375	14	0.47668	0.83005
chr11	75769017	75769126	1.32e-06	0.332089	14	0.42857	0.096482
chr11	77101549	77102815	3.45e-09	-0.30608	28	0.52063	0.82671
chr11	77126222	77126684	1.48e-06	-0.343308	13	0.36344	0.70675
chr11	77588083	77588701	4.32e-06	-0.317066	19	0.44837	0.76543
chr11	77822933	77823107	0.00021018	-0.253135	13	0.65804	0.91117
chr11	78047559	78048306	3.66e-07	-0.253882	17	0.60625	0.86013
chr11	79441431	79441925	2.77e-06	0.273625	14	0.45648	0.18286
chr11	82403912	82405043	1.66e-21	-0.413701	36	0.45339	0.86709
chr11	83155551	83155841	3.42e-05	-0.325375	12	0.395	0.72038
chr11	84316726	84317339	5.35e-10	-0.415625	14	0.15921	0.57484
chr11	85646496	85646902	0.00047282	-0.324477	11	0.53191	0.85639
chr11	85687805	85688482	1.33e-07	-0.264054	14	0.64405	0.90811
chr11	86374323	86374960	6.93e-13	0.351815	23	0.57996	0.22814
chr11	89065905	89066030	3.96e-15	0.437565	23	0.49196	0.054391
chr11	89918774	89919240	7.6e-10	-0.486636	11	0.32602	0.81266
chr11	90029115	90029375	4.65e-13	-0.462383	15	0.4352	0.89758
chr11	92224989	92225103	8e-07	0.257571	21	0.33096	0.073393
chr11	92225192	92225752	5.07e-15	0.284375	38	0.32834	0.043967
chr11	92915627	92916875	2.11e-19	-0.329829	41	0.56049	0.89032
chr11	92969856	92970192	1.95e-15	0.394739	22	0.56636	0.17163
chr11	93330561	93330909	9.74e-13	0.388905	21	0.49417	0.10526
chr11	96507391	96507881	1.56e-14	-0.455881	21	0.4284	0.88429
chr11	101127848	101128043	1.26e-09	0.220529	26	0.26743	0.046904
chr11	101128290	101128566	3.07e-08	0.275818	22	0.32938	0.053557
chr11	101128570	101128860	2.74e-11	0.332039	19	0.40776	0.075724
chr11	101583585	101583674	7.7e-07	0.304727	11	0.39227	0.087545
chr11	102454501	102455006	4.95e-09	-0.298	11	0.26464	0.56264
chr11	104036247	104036752	1.05e-06	-0.3665	11	0.5505	0.917
chr11	104163821	104164022	2.52e-08	0.244012	21	0.25387	0.0098571
chr11	105610131	105610427	1.06e-06	0.234382	19	0.26808	0.033697
chr11	105610518	105610662	2.75e-08	0.257417	15	0.27638	0.018967
chr11	111514872	111515024	0.00027025	0.283023	11	0.68745	0.40443
chr11	111919199	111919548	1.24e-07	-0.27605	20	0.50574	0.78179
chr11	112959977	112960350	1.75e-07	-0.310763	19	0.50142	0.81218
chr11	112963224	112963345	0.00040632	0.248308	13	0.2779	0.029596
chr11	112963347	112963468	5.52e-18	0.391645	19	0.42633	0.034684
chr11	113977680	113978226	8.09e-11	-0.470437	12	0.30273	0.77317
chr11	114058184	114058690	4.26e-10	-0.342283	23	0.31437	0.65665
chr11	114059755	114060033	2e-17	0.331803	19	0.34109	0.0092895
chr11	114060947	114061011	6.19e-06	0.218208	12	0.23156	0.013354
chr11	114063244	114063633	6.06e-14	-0.362382	17	0.46451	0.8269
chr11	115506120	115506527	0.00047623	-0.23125	14	0.61091	0.84216
chr11	116824360	116825053	1.05e-07	-0.299191	17	0.46574	0.76493
chr11	117798759	117800299	1.81e-16	-0.358357	35	0.30964	0.668
chr11	117828985	117829604	8.37e-07	-0.306183	15	0.2209	0.52708
chr11	118792356	118792981	3.15e-10	0.319661	14	0.34791	0.02825
chr11	119167041	119167628	4.08e-06	-0.23825	15	0.33948	0.57773
chr11	119191223	119191581	1.94e-10	-0.463833	12	0.3351	0.79894
chr11	119197748	119198304	1.75e-08	-0.415589	14	0.42782	0.84341
chr11	119318257	119319294	2.32e-05	-0.268523	22	0.26784	0.53636
chr11	119345899	119346621	7.61e-09	-0.381417	18	0.41354	0.79496
chr11	120128492	120129068	1.47e-06	-0.223346	13	0.2169	0.44025
chr11	120136985	120138600	2.75e-38	-0.301438	60	0.23262	0.53405
chr11	120167560	120168658	5.38e-07	-0.234956	34	0.48904	0.724
chr11	120238561	120239293	5.48e-11	-0.40375	15	0.45475	0.8585
chr11	120510406	120511032	2.23e-06	-0.296422	16	0.31259	0.60902
chr11	120957862	120958702	0.00084531	-0.242735	17	0.61721	0.85994
chr11	122100272	122100453	0.00014465	0.346045	11	0.44843	0.10239
chr11	122101771	122102147	1.67e-05	0.282795	11	0.32595	0.043159
chr11	122308724	122309611	3.37e-10	-0.359513	19	0.31834	0.67786
chr11	122981528	122981782	0.00032913	0.203433	15	0.32323	0.1198
chr11	123017021	123017931	1.28e-08	-0.280656	24	0.58049	0.86115
chr11	123195685	123196492	3.62e-31	0.343281	48	0.56476	0.22148
chr11	123358552	123358605	6.07e-06	0.285295	11	0.29218	0.0068864
chr11	123430374	123430585	9.68e-14	0.25407	25	0.25821	0.00414
chr11	123430589	123430774	4.46e-11	0.38888	23	0.4056	0.016717
chr11	123509796	123510719	6.77e-10	-0.294935	23	0.53173	0.82666
chr11	123996273	123996966	1.97e-09	-0.338393	21	0.47444	0.81283
chr11	124015582	124016410	8.27e-11	-0.393171	19	0.38092	0.77409
chr11	124023029	124023810	7.97e-14	-0.429224	19	0.30997	0.7392
chr11	124029630	124030458	1.21e-13	-0.44025	20	0.34849	0.78874
chr11	124038170	124038935	1.22e-18	-0.449318	22	0.32986	0.77918
chr11	124751261	124752831	3.47e-14	-0.206924	59	0.22679	0.43371
chr11	124865415	124865637	5.57e-07	0.249066	19	0.28307	0.034
chr11	125165983	125166164	1.97e-06	0.328038	13	0.39887	0.070827
chr11	125166283	125166920	2.19e-27	0.326191	47	0.52829	0.2021
chr11	125494377	125494972	3.3e-07	0.2815	16	0.55975	0.27825
chr11	125496524	125496762	0.00034231	0.242542	12	0.74346	0.50092
chr11	125591256	125591507	1.4e-05	-0.24355	15	0.2587	0.50225
chr11	125903782	125904228	4.56e-19	0.378231	27	0.46019	0.081963
chr11	126402833	126403490	9.23e-06	-0.239279	17	0.26079	0.50007
chr11	126653238	126654057	4.95e-11	-0.391472	18	0.39946	0.79093
chr11	126989335	126990135	5.79e-10	-0.374139	18	0.36256	0.73669
chr11	128943438	128943977	3.37e-08	0.286558	13	0.81169	0.52513
chr11	129618159	129618385	1.53e-13	0.227469	24	0.69115	0.46368
chr11	129813083	129814065	1.69e-08	-0.303033	23	0.53957	0.8426
chr11	131663280	131664050	4.73e-10	-0.410028	18	0.4091	0.81913
chr11	131910381	131911399	0	0.378649	129	0.47517	0.096517
chr11	134030016	134031682	3.4e-12	-0.313289	38	0.44857	0.76186
chr11	134329810	134330492	1.69e-14	-0.463056	18	0.33903	0.80208
chr11_KI270721v1_random	45149	45509	1.87e-08	-0.34025	15	0.22677	0.56702
chr11_KI270721v1_random	54237	54549	7.39e-14	-0.376	19	0.16601	0.54201
chr11_KI270721v1_random	56305	56700	2.32e-06	-0.251104	12	0.16658	0.41769
chr11_KI270831v1_alt	101394	101859	1.99e-07	0.318284	22	0.63978	0.3215
chr11_KI270832v1_alt	37441	37618	0.00024462	0.250069	18	0.41246	0.16239
chr11_KI270832v1_alt	167311	167366	6.72e-12	0.480063	12	0.53288	0.052812
chr11_KI270903v1_alt	138782	139477	9.76e-07	-0.342538	20	0.47715	0.81969
chr11_KI270903v1_alt	139797	140160	6.21e-05	-0.295023	11	0.45193	0.74695
chr11_KI270927v1_alt	124083	125062	0.00019974	-0.22892	25	0.30933	0.53825
chr12	64050	64484	2.32e-15	-0.503235	17	0.33532	0.83856
chr12	76521	77474	2.6e-12	-0.301424	23	0.47205	0.77348
chr12	201110	201839	6.73e-06	-0.265583	15	0.35908	0.62467
chr12	202310	203329	5.4e-06	-0.233413	23	0.37307	0.60648
chr12	203566	203703	3.09e-05	0.215632	19	0.36979	0.15416
chr12	1660986	1661444	9.08e-09	-0.212705	22	0.24626	0.45897
chr12	1917779	1918990	4.82e-15	-0.246371	29	0.15545	0.40182
chr12	2268257	2268797	7.71e-07	-0.286981	13	0.18521	0.47219
chr12	2691087	2691363	1.13e-12	0.344173	26	0.41912	0.074942
chr12	2691455	2691511	4.07e-05	0.242023	11	0.32368	0.081659
chr12	2792368	2793776	6.49e-06	-0.218019	39	0.55446	0.77248
chr12	2794194	2794445	1.28e-07	0.282881	21	0.43592	0.15304
chr12	2834613	2835509	3.67e-12	0.351586	29	0.66803	0.31644
chr12	4562040	4562311	4.34e-11	0.346022	23	0.55582	0.20979
chr12	4562324	4562565	9.29e-11	0.334329	19	0.70686	0.37253
chr12	4808834	4809693	3.2e-22	0.317741	57	0.39274	0.075
chr12	4908997	4909486	9.01e-09	0.235511	22	0.27373	0.038216
chr12	4909691	4910333	1.24e-14	0.249596	47	0.27252	0.022926
chr12	4910342	4910411	7.94e-05	0.374396	12	0.38552	0.011125
chr12	5043660	5044059	1.66e-05	0.227839	14	0.29598	0.068143
chr12	5044308	5044386	6.88e-12	0.422021	12	0.56044	0.13842
chr12	5492761	5494376	3.12e-12	-0.329507	35	0.52229	0.85179
chr12	6042068	6043122	1.27e-06	-0.235241	28	0.5659	0.80114
chr12	6198942	6199925	4.12e-06	0.213029	26	0.39694	0.18391
chr12	6826145	6827266	3.11e-12	-0.301811	37	0.42161	0.72342
chr12	6838560	6839447	4.34e-22	-0.475738	21	0.38013	0.85587
chr12	6926425	6927063	9.52e-09	0.280793	23	0.64167	0.36088
chr12	6962468	6964955	3.3e-33	-0.264993	75	0.18702	0.45202
chr12	6969526	6969855	2.42e-09	-0.216023	22	0.17112	0.38715
chr12	7130487	7131603	3.81e-14	0.266775	40	0.29478	0.028006
chr12	7671950	7673661	2.69e-21	-0.428186	35	0.43742	0.86561
chr12	7751364	7751572	2.82e-08	-0.290962	13	0.58419	0.87515
chr12	7751607	7751971	8.64e-10	-0.490955	11	0.3717	0.86266
chr12	7763439	7763921	2.26e-05	-0.300786	14	0.55895	0.85973
chr12	7764815	7765526	1.06e-09	-0.313917	21	0.56392	0.87783
chr12	7786865	7787541	7.59e-05	-0.32575	14	0.4602	0.78595
chr12	7872672	7873369	1.96e-16	0.280996	68	0.53883	0.25783
chr12	7890832	7891761	6.63e-16	-0.25242	22	0.12257	0.37499
chr12	7892962	7893362	0.00033061	-0.225717	15	0.66838	0.8941
chr12	8134174	8134846	2.99e-18	-0.414894	26	0.48005	0.89494
chr12	8226929	8228085	9.31e-09	-0.23079	31	0.2366	0.4674
chr12	8235591	8236236	1.2e-07	-0.273972	18	0.54986	0.82383
chr12	9065388	9065610	0.00018778	-0.325636	11	0.36248	0.68811
chr12	9942862	9943658	2.14e-11	-0.264	24	0.21618	0.48018
chr12	9953605	9953810	5.54e-15	-0.511115	13	0.32908	0.84019
chr12	10132062	10132309	1.19e-06	-0.331633	15	0.32547	0.6571
chr12	10210877	10211317	5.11e-15	-0.506097	18	0.32261	0.82871
chr12	10211551	10212101	1.63e-10	-0.426792	18	0.36432	0.79111
chr12	10304960	10306117	1.51e-11	-0.299528	27	0.55224	0.85177
chr12	10505626	10505874	8.53e-11	-0.375117	15	0.54555	0.92067
chr12	10747608	10748334	1.31e-09	-0.405934	19	0.26001	0.66595
chr12	11547123	11547985	5.46e-16	-0.34258	44	0.32914	0.67172
chr12	12351554	12352176	5.29e-06	-0.341731	13	0.43687	0.7786
chr12	12564456	12564876	0.00055256	-0.294958	12	0.37667	0.67163
chr12	12926020	12927367	1.71e-15	-0.364707	29	0.29927	0.66397
chr12	12927388	12927850	4.08e-05	-0.200569	18	0.33957	0.54014
chr12	13980923	13981052	1.67e-12	0.472412	20	0.58454	0.11213
chr12	13981059	13981560	1.09e-12	0.324927	24	0.39946	0.074531
chr12	14568451	14568808	2.47e-11	-0.437361	18	0.42631	0.86367
chr12	15221088	15221448	9.14e-24	0.288522	34	0.35201	0.063485
chr12	16347628	16347896	1.45e-16	0.399056	18	0.46649	0.067431
chr12	16604976	16605252	2.72e-08	0.309391	16	0.47742	0.16803
chr12	20809235	20809711	5.63e-08	-0.255107	21	0.60533	0.86044
chr12	20820958	20822718	1.87e-28	-0.485267	43	0.30872	0.79399
chr12	21394663	21395455	3.79e-19	-0.507723	28	0.35588	0.86361
chr12	24583106	24584258	2.98e-14	-0.290371	33	0.58961	0.87998
chr12	24902790	24902893	4.23e-09	0.250938	12	0.26252	0.011583
chr12	24902950	24903146	8.82e-20	0.30689	25	0.32161	0.01472
chr12	24903148	24903620	8.1e-21	0.406053	33	0.5247	0.11865
chr12	29220701	29222208	1.19e-16	-0.424113	31	0.44231	0.86642
chr12	30794466	30795157	6.36e-10	-0.474518	14	0.24046	0.71498
chr12	30924577	30925973	1.97e-13	-0.323355	31	0.54136	0.86472
chr12	30927112	30927667	4.28e-05	-0.298212	13	0.40287	0.70108
chr12	31792351	31792606	4.06e-06	-0.247409	11	0.70545	0.95286
chr12	39444854	39445336	1.45e-11	-0.435883	15	0.38393	0.81982
chr12	40107926	40108478	3.62e-21	-0.513875	28	0.22221	0.73608
chr12	40690847	40691173	1.71e-12	-0.494019	13	0.33619	0.83021
chr12	43551636	43552398	8.86e-34	0.398803	71	0.55815	0.15935
chr12	43759665	43760307	5.66e-05	-0.25	18	0.42407	0.67407
chr12	47077442	47078701	5.06e-19	-0.434844	32	0.3727	0.80754
chr12	48901887	48902946	1.07e-13	-0.348	23	0.51343	0.86143
chr12	48959333	48960024	4.3e-17	-0.43897	25	0.31901	0.75798
chr12	49070736	49070965	0.00083317	-0.217	18	0.61917	0.83617
chr12	49112464	49112783	1.96e-08	-0.337722	18	0.3201	0.65782
chr12	49226511	49226884	0.00070013	-0.262	11	0.54482	0.80682
chr12	49322431	49322650	1.2e-05	-0.204614	11	0.13834	0.34295
chr12	49962129	49962749	1.14e-06	-0.29325	19	0.31005	0.6033
chr12	49964689	49965145	2.98e-10	-0.455442	13	0.22935	0.68479
chr12	50084135	50084487	3.01e-07	-0.310393	14	0.47313	0.78352
chr12	50503974	50504546	7.06e-26	-0.493318	33	0.28845	0.78177
chr12	50762168	50763172	5.05e-09	-0.334656	24	0.33247	0.66712
chr12	50952410	50952746	3.74e-06	-0.252271	12	0.65663	0.9089
chr12	51026800	51028066	2.46e-14	-0.318347	36	0.47532	0.79367
chr12	51084065	51084220	5.66e-07	-0.371545	11	0.17182	0.54336
chr12	51173590	51173826	2.17e-13	-0.3295	16	0.26525	0.59475
chr12	51846220	51846835	5.11e-09	-0.32708	22	0.32681	0.65389
chr12	51888095	51888645	0.00011387	-0.203175	20	0.2134	0.41658
chr12	51907602	51907728	1.84e-13	0.420079	19	0.60771	0.18763
chr12	52007689	52007860	3.4e-10	0.306194	18	0.42443	0.11824
chr12	52068348	52068847	6.72e-08	-0.429292	12	0.35698	0.78627
chr12	52190976	52192065	9.5e-12	-0.264592	30	0.27303	0.53762
chr12	52232638	52233225	1.06e-05	0.225278	27	0.3964	0.17112
chr12	52233244	52233626	2.84e-12	0.270262	43	0.35408	0.083814
chr12	52258297	52258857	2.21e-39	0.372134	73	0.57409	0.20196
chr12	52434263	52434918	4.4e-09	-0.398062	16	0.25178	0.64984
chr12	52451400	52452440	2.48e-21	-0.486371	29	0.27543	0.7618
chr12	52472979	52474009	5.63e-13	-0.355337	26	0.39437	0.7497
chr12	52601220	52601511	1.11e-20	0.401398	32	0.65193	0.25053
chr12	52904862	52905219	3.01e-06	-0.208328	16	0.25647	0.4648
chr12	52905867	52906516	1.92e-06	-0.291054	14	0.3	0.59105
chr12	53080228	53081714	1.3e-11	-0.320067	30	0.53199	0.85206
chr12	53178914	53179321	5.85e-09	-0.397733	15	0.31552	0.71325
chr12	53220382	53220591	6.05e-16	0.290833	15	0.29752	0.0066833
chr12	53265620	53267148	3.09e-07	-0.227075	40	0.63044	0.85751
chr12	53935475	53937901	1.07e-27	0.289926	88	0.50195	0.21202
chr12	53953666	53954338	4.66e-05	0.284589	14	0.49673	0.21214
chr12	53975542	53976044	7.04e-12	0.34912	23	0.53739	0.18827
chr12	53987171	53987472	2.64e-10	0.319115	13	0.68412	0.365
chr12	53990654	53991076	0.00010453	0.257056	18	0.41051	0.15346
chr12	53997163	53998151	3.83e-13	0.251888	38	0.41632	0.16443
chr12	53998916	53999225	0.00010408	0.268354	12	0.41358	0.14523
chr12	54000192	54001170	5.02e-24	0.260652	87	0.31564	0.054991
chr12	54006308	54007088	8.77e-12	0.249737	39	0.4651	0.21536
chr12	54014346	54015986	1.05e-20	0.349604	41	0.53891	0.1893
chr12	54027107	54027748	1.04e-05	0.378288	13	0.65112	0.27283
chr12	54030847	54031981	1.11e-28	0.346522	67	0.55414	0.20762
chr12	54052092	54052277	1.67e-09	0.350838	17	0.65279	0.30196
chr12	54052720	54054306	9.75e-28	0.30238	52	0.40675	0.10438
chr12	54081728	54081920	5.61e-07	0.267618	19	0.50912	0.2415
chr12	54323777	54324216	9.06e-07	-0.387875	16	0.52137	0.90925
chr12	54351991	54352580	3.58e-17	0.343427	24	0.75204	0.40861
chr12	54473461	54474083	3.31e-10	-0.378573	24	0.41984	0.79842
chr12	54475052	54475399	3.68e-05	-0.288479	12	0.5094	0.79787
chr12	54974236	54974910	4.05e-05	-0.287	15	0.52828	0.81528
chr12	55634853	55635331	5.58e-16	-0.565094	16	0.26472	0.82981
chr12	55741430	55741699	7.41e-05	-0.206486	18	0.59774	0.80422
chr12	55930399	55930661	1.71e-07	-0.206154	13	0.070308	0.27646
chr12	55935537	55936066	9.11e-20	0.345571	28	0.79922	0.45365
chr12	56222956	56223739	1.22e-08	-0.331644	26	0.43685	0.76849
chr12	56488750	56488815	7.7e-05	0.267875	12	0.61654	0.34867
chr12	56489094	56490291	5.79e-08	-0.31199	26	0.45098	0.76297
chr12	56510399	56512595	4.34e-19	-0.313218	55	0.46986	0.78308
chr12	57016819	57017295	9.12e-06	-0.261397	17	0.61782	0.87922
chr12	57017623	57018023	2.93e-05	-0.306423	13	0.53388	0.84031
chr12	57482034	57482597	7.83e-11	-0.404016	16	0.40848	0.8125
chr12	57590267	57590431	5.07e-08	-0.428	12	0.31865	0.74665
chr12	57739337	57740165	1.9e-06	-0.206	18	0.22294	0.42894
chr12	62464529	62465352	7.12e-07	-0.333806	18	0.52522	0.85903
chr12	64760147	64760625	7.24e-17	-0.541112	20	0.23911	0.78022
chr12	65122000	65122269	2.67e-05	-0.2235	18	0.5785	0.802
chr12	65167974	65168146	0.00059676	-0.233542	12	0.55037	0.78392
chr12	65881789	65882583	5.62e-17	0.360679	28	0.65171	0.29103
chr12	66129541	66129733	1.69e-05	-0.31975	11	0.54211	0.86186
chr12	68608885	68609465	3.87e-19	-0.437645	31	0.4479	0.88554
chr12	69358528	69359086	8.96e-22	-0.474104	24	0.25629	0.7304
chr12	69610305	69610697	3.95e-12	-0.520096	13	0.29921	0.81931
chr12	69610710	69611026	0.0004119	-0.223365	13	0.70281	0.92617
chr12	69779015	69779613	2.59e-34	-0.474636	33	0.37273	0.84737
chr12	73159106	73159385	1.25e-15	-0.541547	16	0.34863	0.89017
chr12	74292353	74294518	0	-0.460971	70	0.39658	0.85755
chr12	74536704	74536976	1.16e-17	-0.445489	22	0.4045	0.84999
chr12	75209436	75209546	8.39e-07	0.469667	12	0.5704	0.10073
chr12	76762018	76762502	0.00020403	-0.251385	13	0.65133	0.90271
chr12	78864847	78865145	8.85e-06	0.328365	13	0.44777	0.1194
chr12	79045200	79045626	2.31e-22	-0.553681	29	0.30953	0.86322
chr12	81278076	81278692	5.33e-10	-0.47975	13	0.32908	0.80883
chr12	85278741	85279131	8.22e-08	0.217231	26	0.59845	0.38122
chr12	85279461	85279767	1.14e-09	0.28965	20	0.42858	0.13893
chr12	85280100	85280848	1.44e-15	0.217296	49	0.26025	0.042954
chr12	86839739	86839924	5.05e-15	-0.357382	17	0.47321	0.83059
chr12	87329885	87330364	2.79e-18	-0.3725	23	0.49204	0.86454
chr12	87330449	87331107	9.79e-18	-0.369327	26	0.55608	0.9254
chr12	93568251	93569181	7.33e-07	-0.21953	25	0.59467	0.8142
chr12	95074192	95074338	1.02e-07	-0.368773	11	0.49661	0.86539
chr12	95472749	95472952	4.36e-07	-0.384159	11	0.19068	0.57484
chr12	95547964	95549202	0	0.399796	113	0.46228	0.062487
chr12	96043199	96043713	2.45e-07	-0.342767	15	0.3208	0.66357
chr12	98592402	98592955	2.53e-09	-0.389861	18	0.24324	0.6331
chr12	98894453	98894663	1.31e-10	0.357737	20	0.40627	0.048537
chr12	98894674	98895085	4.74e-15	0.417547	16	0.44317	0.025625
chr12	98895159	98895620	3.76e-33	0.418847	49	0.48462	0.065776
chr12	99647738	99648641	1.18e-18	-0.520802	24	0.33455	0.85535
chr12	101209688	101209961	6.23e-08	0.299565	23	0.43637	0.1368
chr12	102956262	102956939	8.25e-17	0.276792	48	0.38792	0.11113
chr12	102957653	102958183	1.21e-14	0.340828	29	0.38835	0.047526
chr12	102958189	102958790	0	0.448852	76	0.54834	0.09949
chr12	104301397	104301802	9.74e-05	-0.252294	17	0.58179	0.83409
chr12	104303347	104304067	4e-11	0.216297	64	0.3251	0.1088
chr12	104985252	104985845	2.06e-05	-0.290812	12	0.21531	0.50612
chr12	105084801	105086329	7.41e-08	-0.22312	46	0.54952	0.77264
chr12	105236992	105237194	9.67e-06	-0.363909	11	0.38918	0.75309
chr12	106580650	106581067	5.99e-11	0.305758	31	0.4979	0.19215
chr12	108339715	108340688	1.61e-06	-0.305857	21	0.25877	0.56463
chr12	109050438	109050968	1.87e-11	-0.416181	18	0.44692	0.8631
chr12	109359378	109359964	2.74e-08	-0.240662	17	0.66426	0.90493
chr12	109478517	109478668	0.00021542	-0.362727	11	0.36675	0.72948
chr12	110068901	110069567	8.23e-18	-0.527512	21	0.32976	0.85727
chr12	110075182	110076094	2.84e-08	-0.268475	20	0.66314	0.93161
chr12	110500832	110501164	3.23e-07	-0.211566	19	0.16189	0.37346
chr12	110920979	110922359	2.4e-18	-0.441602	32	0.27574	0.71734
chr12	111034057	111034283	3.8e-18	0.352833	24	0.38271	0.029875
chr12	111034418	111034529	5.16e-10	0.320844	16	0.34025	0.019406
chr12	111097481	111100740	4.72e-31	-0.392713	81	0.34006	0.73278
chr12	111765948	111766247	1.63e-11	-0.380187	20	0.2921	0.67229
chr12	112412163	112412514	0.00084056	-0.2675	13	0.488	0.7555
chr12	112413317	112413747	0.00087073	-0.2405	14	0.49964	0.74014
chr12	112575596	112575724	0.00025927	0.283583	12	0.55677	0.27319
chr12	112788627	112789471	5.3e-15	-0.488309	17	0.27243	0.76074
chr12	113335608	113336056	7.73e-06	-0.336096	13	0.27358	0.60967
chr12	113357732	113358141	2.25e-09	-0.416929	14	0.25864	0.67557
chr12	113471278	113471431	6.22e-13	0.463844	16	0.55883	0.094984
chr12	114405615	114405876	2.39e-06	0.28825	18	0.37433	0.086083
chr12	114685582	114686526	2.08e-09	0.241074	37	0.64695	0.40587
chr12	117190944	117191253	7.59e-08	-0.351688	16	0.46637	0.81806
chr12	117310764	117311767	3.36e-07	-0.280576	23	0.52408	0.80465
chr12	118105248	118105578	9.46e-10	-0.445981	13	0.31527	0.76125
chr12	118105606	118107035	2.67e-07	-0.223983	29	0.36083	0.58481
chr12	118135235	118135532	9.54e-05	-0.289691	17	0.44654	0.73624
chr12	118189824	118190913	2.06e-20	0.374433	26	0.80547	0.43104
chr12	118373914	118374377	1.42e-06	-0.370813	12	0.4126	0.78342
chr12	118980816	118981687	1.69e-13	0.328743	36	0.41164	0.082896
chr12	119332966	119333563	5.63e-07	-0.456833	12	0.26554	0.72238
chr12	120195685	120196109	2.37e-06	-0.331125	12	0.38844	0.71956
chr12	120301520	120301848	7.28e-07	-0.406295	11	0.31139	0.71768
chr12	120329180	120329637	4.11e-07	-0.351453	16	0.45075	0.8022
chr12	120638945	120639554	1.83e-08	-0.321143	14	0.55693	0.87807
chr12	120972402	120972886	4.34e-08	-0.399364	11	0.38743	0.7868
chr12	120978386	120978746	0.00015941	-0.269667	12	0.55108	0.82075
chr12	121017004	121017412	2.73e-05	-0.397958	12	0.35317	0.75113
chr12	121018381	121018897	3.29e-07	-0.288708	12	0.49248	0.78119
chr12	121298009	121298651	4.29e-11	-0.379553	19	0.21511	0.59466
chr12	121353478	121354149	4.31e-15	-0.373591	33	0.42411	0.7977
chr12	121580864	121581298	2.59e-09	0.355863	20	0.45499	0.099125
chr12	121582040	121582261	2.46e-06	0.307614	11	0.5928	0.28518
chr12	121594870	121595160	1.46e-06	-0.306591	11	0.61986	0.92645
chr12	121595471	121595972	1.57e-09	-0.397867	15	0.48985	0.88772
chr12	121671646	121671804	5.8e-07	-0.237365	13	0.24898	0.48635
chr12	121673003	121674550	0.00018396	-0.205097	36	0.38315	0.58824
chr12	121918149	121918943	1.39e-32	0.485555	55	0.69235	0.2068
chr12	122173575	122174226	1.72e-05	-0.230556	18	0.52579	0.75635
chr12	122176125	122176764	1.47e-08	-0.398346	13	0.33219	0.73054
chr12	122224907	122225311	4.65e-07	-0.292316	19	0.25759	0.54991
chr12	122226655	122227155	0.0001066	0.263039	19	0.51707	0.25403
chr12	122268272	122268896	0.0001767	-0.224972	18	0.60053	0.8255
chr12	122696430	122696863	0.00020203	-0.285136	11	0.54136	0.8265
chr12	122702715	122703373	1.55e-09	-0.321054	23	0.26146	0.58251
chr12	122709919	122710446	4.16e-07	-0.367818	11	0.30793	0.67575
chr12	122716334	122716550	6.02e-05	-0.293909	11	0.4587	0.75261
chr12	122973642	122974001	2.05e-09	-0.34675	21	0.40785	0.7546
chr12	123268037	123268649	2.64e-12	0.31411	25	0.66656	0.35245
chr12	123269134	123270023	3.15e-16	0.372343	27	0.49264	0.1203
chr12	123274046	123274459	1.07e-08	-0.330603	17	0.57135	0.90196
chr12	123391215	123392113	8.19e-10	0.324066	19	0.71129	0.38722
chr12	123437276	123438206	6.64e-07	-0.266805	32	0.4541	0.72091
chr12	123534861	123535267	2.25e-05	-0.350942	13	0.26565	0.6166
chr12	123632667	123632996	1.94e-08	-0.242208	24	0.51236	0.75457
chr12	124839007	124839479	0.00036379	-0.276327	13	0.37402	0.65035
chr12	125064145	125064518	3.23e-07	-0.273417	15	0.50163	0.77505
chr12	125184339	125184983	0.00030943	-0.202446	14	0.23259	0.43504
chr12	125324349	125324817	1.74e-06	-0.362942	13	0.46894	0.83188
chr12	126772757	126773118	2.61e-07	-0.42025	12	0.24731	0.66756
chr12	126876138	126876610	2.69e-07	-0.335909	11	0.49939	0.8353
chr12	127983429	127983521	5.14e-13	-0.424625	12	0.42896	0.85358
chr12	127983616	127983713	1.12e-10	-0.439477	11	0.451	0.89048
chr12	128117364	128119197	5.05e-25	-0.437272	46	0.37566	0.81293
chr12	128267494	128267582	8.62e-07	0.378982	14	0.50966	0.13068
chr12	128852636	128853177	5.88e-09	-0.347625	18	0.48674	0.83436
chr12	128853543	128854043	2.5e-25	0.38507	50	0.49056	0.1055
chr12	129109572	129110143	3.47e-14	-0.507583	18	0.31718	0.82476
chr12	129207213	129207674	1.77e-09	-0.517423	13	0.26269	0.78012
chr12	129903880	129904085	5.45e-21	0.334458	36	0.47025	0.13579
chr12	129904096	129904784	4.73e-21	0.355432	55	0.49915	0.14372
chr12	130044395	130045095	5.5e-05	-0.244011	23	0.3452	0.58921
chr12	130069865	130070748	2.23e-10	-0.253429	28	0.30086	0.55429
chr12	130163602	130164027	1.68e-10	0.282316	34	0.64443	0.36212
chr12	130336841	130337204	3.22e-13	-0.497283	15	0.26863	0.76592
chr12	130870566	130870930	1.31e-12	-0.385375	16	0.19552	0.58089
chr12	130951708	130952842	5.64e-12	-0.325025	30	0.35305	0.67808
chr12	130993899	130994461	1.64e-17	-0.529408	19	0.27792	0.80733
chr12	130994473	130996602	3.26e-20	-0.339436	47	0.45681	0.79625
chr12	131163984	131164658	1.29e-10	-0.397719	16	0.46216	0.85987
chr12	131299126	131299320	5.77e-13	0.282798	21	0.35254	0.069738
chr12	131299414	131299545	1.48e-06	0.209654	13	0.4315	0.22185
chr12	131299727	131299986	4.13e-08	-0.312446	14	0.42155	0.734
chr12	131344472	131345856	1.77e-28	-0.450274	41	0.27963	0.72991
chr12	131825788	131826366	1.94e-10	-0.381212	20	0.44639	0.8276
chr12	131926616	131927249	1.91e-18	-0.473475	30	0.23572	0.7092
chr12	132190839	132191233	3.09e-06	-0.341679	14	0.40646	0.74814
chr12	132206570	132211500	0	-0.34451	176	0.43807	0.78258
chr12	132273214	132273800	2.22e-08	-0.33538	23	0.38165	0.71703
chr12	132274204	132274932	3.13e-08	-0.340786	21	0.42758	0.76837
chr12	132328261	132328596	6.26e-06	-0.365091	11	0.33886	0.70395
chr12	132329054	132329218	2.43e-08	0.35725	19	0.53516	0.17791
chr12	132331336	132331684	1.37e-05	-0.237135	13	0.40579	0.64292
chr12	132579532	132580033	1.13e-05	0.259047	16	0.85733	0.59828
chr12	132611079	132612056	3.82e-07	-0.295326	23	0.47549	0.77082
chr12	132618282	132618522	6.51e-08	0.229173	26	0.27735	0.048173
chr12	132618785	132618934	3.89e-06	0.262053	19	0.32629	0.064237
chr12	132686295	132686462	2.12e-07	-0.304717	15	0.46285	0.76757
chr12	132889466	132890341	1.2e-07	-0.2098	25	0.68321	0.89301
chr12	132957168	132957349	5.11e-05	-0.238354	12	0.63758	0.87594
chr12	133077593	133078475	2.04e-14	-0.367109	23	0.52239	0.8895
chr12	133236540	133237012	1.71e-05	-0.285054	14	0.58111	0.86616
chr12_GL383553v2_alt	48434	48633	3.18e-05	0.215012	21	0.37839	0.16338
chr12_GL877875v1_alt	58065	58499	2.17e-12	-0.475406	16	0.35723	0.83264
chr12_GL877875v1_alt	70393	71489	2.54e-15	-0.33083	25	0.49295	0.82378
chr12_KI270833v1_alt	13832	14150	1.2e-11	-0.495346	13	0.22408	0.71942
chr13	18194073	18194245	4.08e-12	-0.537667	12	0.25135	0.78902
chr13	18194327	18196425	5.6e-41	-0.385054	79	0.34949	0.73454
chr13	18903491	18905472	2.35e-23	-0.383384	43	0.40003	0.78341
chr13	19117966	19118634	1.13e-11	-0.370458	24	0.476	0.84646
chr13	19119400	19119922	2.05e-06	-0.333521	12	0.52017	0.85369
chr13	19180905	19181309	1.66e-08	-0.354232	14	0.46398	0.81821
chr13	19181881	19183065	9.95e-09	-0.242824	37	0.60448	0.8473
chr13	19344609	19345080	1.22e-08	0.206375	38	0.50146	0.29509
chr13	19345176	19346431	5.25e-12	-0.357361	27	0.34202	0.69938
chr13	19538312	19538768	2.16e-07	-0.403071	14	0.31043	0.7135
chr13	19586967	19587145	2.2e-14	-0.281786	14	0.052179	0.33396
chr13	20435750	20436084	2.36e-10	0.234611	18	0.901	0.66639
chr13	20903394	20903665	3.61e-09	-0.3393	20	0.351	0.6903
chr13	21175228	21175497	3.6e-21	-0.523087	20	0.31472	0.83781
chr13	21234544	21235236	1.08e-06	-0.318786	14	0.30952	0.6283
chr13	21668592	21669316	0.00021071	0.217667	30	0.41887	0.2012
chr13	22898049	22898496	1.54e-06	-0.220488	21	0.70025	0.92074
chr13	24678804	24679069	1.81e-09	-0.300139	18	0.58744	0.88758
chr13	24762744	24764096	1.74e-10	-0.317395	31	0.51748	0.83487
chr13	25094253	25094776	1.58e-09	-0.490568	11	0.29007	0.78064
chr13	25370674	25371117	3.34e-06	-0.261813	16	0.64055	0.90236
chr13	25468897	25469133	3.07e-13	0.375319	18	0.42981	0.054486
chr13	27451947	27452664	1.75e-10	-0.292679	21	0.55358	0.84626
chr13	27792647	27792948	1.14e-18	0.349652	41	0.44947	0.099817
chr13	27917363	27917730	2.26e-09	0.31765	25	0.48214	0.16449
chr13	27918158	27918402	6.46e-10	0.264889	18	0.39301	0.12812
chr13	27919251	27919776	0.00011285	0.310271	12	0.56375	0.25348
chr13	27950882	27951308	9.32e-10	-0.333368	17	0.48781	0.82118
chr13	27970439	27971146	6.25e-19	0.318878	47	0.42907	0.1102
chr13	27988177	27988765	1.55e-09	-0.372562	16	0.34356	0.71612
chr13	28099652	28100621	0	0.369666	89	0.43264	0.062972
chr13	28100632	28101237	1.12e-20	0.25169	42	0.29968	0.047994
chr13	28494727	28494956	2.97e-32	0.329402	33	0.37992	0.050523
chr13	28495326	28495432	3.82e-05	0.270946	14	0.32232	0.051375
chr13	28718533	28719233	1.08e-19	0.211253	81	0.23186	0.020608
chr13	28817704	28818623	9.26e-21	-0.413625	28	0.45181	0.86544
chr13	29645611	29647635	7.14e-25	-0.290807	57	0.47967	0.77048
chr13	30108297	30109084	3.49e-08	-0.237639	18	0.27674	0.51438
chr13	30153902	30154731	1.88e-12	-0.285486	35	0.39015	0.67564
chr13	30154941	30155448	3.02e-07	-0.364841	11	0.52439	0.88923
chr13	33016786	33016925	1.47e-09	0.327934	19	0.35822	0.030289
chr13	35478362	35478546	8.52e-08	0.219681	18	0.52954	0.30986
chr13	35478732	35478938	8.92e-05	0.232981	13	0.512	0.27902
chr13	35695750	35696386	7.72e-05	-0.205844	16	0.60491	0.81075
chr13	36214322	36214674	1.24e-19	-0.502698	24	0.40092	0.90361
chr13	36214943	36216146	4.08e-18	-0.395576	33	0.47056	0.86614
chr13	36345536	36345978	5.14e-14	0.241848	28	0.25511	0.013259
chr13	36430361	36430978	4.14e-12	0.3265	28	0.56725	0.24075
chr13	36673897	36674246	2.08e-36	0.462622	45	0.51954	0.056917
chr13	38687682	38688161	9.43e-18	0.266194	40	0.34569	0.0795
chr13	40480391	40480742	3.98e-09	-0.313833	12	0.22017	0.534
chr13	41131882	41132178	6.95e-06	-0.220337	20	0.20966	0.43
chr13	41959724	41959967	1.94e-15	-0.485885	13	0.20406	0.68994
chr13	42424900	42425322	2.64e-24	-0.613279	26	0.18256	0.79584
chr13	42574217	42574312	3.6e-05	0.274354	12	0.29371	0.019354
chr13	46466520	46466989	0.00054355	-0.254269	13	0.44931	0.70358
chr13	49692028	49692576	4.49e-17	-0.396083	24	0.29626	0.69234
chr13	50083303	50083530	1.66e-10	-0.449679	14	0.27598	0.72566
chr13	50127228	50127878	4.15e-12	0.243177	48	0.41144	0.16827
chr13	51111352	51111959	1.21e-07	-0.377558	13	0.33592	0.71348
chr13	51173297	51173525	3.43e-06	-0.347773	11	0.35739	0.70516
chr13	52195888	52196161	1.17e-14	-0.365457	23	0.32504	0.6905
chr13	52848117	52848310	1.07e-20	0.45169	21	0.59029	0.1386
chr13	52848522	52848959	4.09e-15	0.312024	31	0.37547	0.063444
chr13	52849627	52850107	5.13e-06	0.236274	21	0.36792	0.13164
chr13	57140373	57142058	5.65e-30	-0.351893	49	0.5328	0.88469
chr13	57146444	57147192	1.06e-22	-0.348566	38	0.56563	0.91419
chr13	57147537	57147964	1.48e-10	-0.332237	19	0.55575	0.88799
chr13	57153522	57154111	2.54e-13	-0.258892	30	0.66815	0.92704
chr13	57158771	57160101	1.16e-26	-0.326466	44	0.56283	0.8893
chr13	57160646	57161443	1.4e-21	-0.314711	32	0.57902	0.89373
chr13	57165789	57166733	1.08e-26	-0.312756	42	0.5965	0.90926
chr13	57629703	57630047	5.69e-10	0.216663	26	0.30117	0.08451
chr13	57630120	57630245	5.05e-15	0.482438	12	0.59529	0.11285
chr13	60267843	60268535	3.61e-16	-0.284477	22	0.15562	0.4401
chr13	63739788	63740940	1.4e-18	-0.443509	29	0.45824	0.90175
chr13	64074955	64076933	1.94e-32	-0.493604	48	0.31285	0.80645
chr13	64076954	64077075	0.00068268	-0.218227	11	0.4803	0.69852
chr13	64077101	64077827	3.27e-23	-0.39625	37	0.44607	0.84232
chr13	64077834	64077955	4.52e-06	-0.280354	12	0.57206	0.85242
chr13	64077978	64078897	1.69e-28	-0.512805	32	0.34723	0.86004
chr13	67371206	67371896	8.04e-13	-0.39765	15	0.37047	0.76812
chr13	69221650	69222471	1.51e-17	-0.449188	20	0.42969	0.87888
chr13	70108045	70108300	3.2e-05	0.289297	16	0.44848	0.15919
chr13	73053695	73053944	5.25e-07	-0.374833	12	0.49296	0.86779
chr13	75239452	75240424	7.6e-12	-0.357155	21	0.4302	0.78736
chr13	75870661	75871236	3.28e-15	-0.317986	18	0.14978	0.46776
chr13	77918342	77918672	5.03e-06	0.201402	23	0.29788	0.096478
chr13	77918681	77918794	3.03e-09	0.393904	13	0.44427	0.050365
chr13	77975147	77975934	4.56e-11	-0.432458	18	0.33543	0.76789
chr13	78595524	78595907	2.36e-06	0.231375	18	0.39489	0.16351
chr13	78596023	78596128	1.21e-11	0.395429	14	0.52741	0.13198
chr13	87671792	87671850	1.66e-06	0.253554	14	0.41829	0.16473
chr13	87671852	87672240	2.25e-09	0.416411	14	0.54784	0.13143
chr13	90230196	90231807	2.43e-36	-0.537036	42	0.32633	0.86336
chr13	91091266	91091730	6.66e-15	-0.457325	20	0.36812	0.82545
chr13	93226992	93227074	7.05e-08	0.358313	12	0.47673	0.11842
chr13	94758236	94759331	1.47e-07	-0.258174	23	0.60262	0.86079
chr13	95552263	95553207	6.71e-24	0.383136	35	0.51229	0.12916
chr13	98140176	98140429	3.14e-11	-0.434021	12	0.3751	0.80912
chr13	99574841	99575166	7.36e-11	-0.332806	18	0.26813	0.60093
chr13	99575215	99575838	1.13e-05	-0.240855	19	0.23655	0.47741
chr13	99576702	99577147	1.51e-06	-0.282917	12	0.58096	0.86388
chr13	99730433	99731008	3.2e-09	-0.322288	13	0.55879	0.88108
chr13	99957457	99957850	5.3e-07	0.212618	19	0.31707	0.10445
chr13	99958636	99959073	2.23e-17	0.384433	30	0.58692	0.20248
chr13	99968881	99969289	8.84e-12	0.243356	40	0.38819	0.14484
chr13	99971660	99971896	7.76e-05	0.205312	12	0.26829	0.062979
chr13	99971903	99972093	1.34e-13	0.378295	28	0.56605	0.18776
chr13	99997264	99997837	3.37e-25	0.363935	50	0.55242	0.18849
chr13	100945410	100945884	3.87e-12	-0.560932	11	0.33018	0.89111
chr13	101416346	101416881	1.65e-16	0.334974	38	0.37803	0.043053
chr13	101916469	101916666	3.57e-14	0.288213	20	0.31874	0.030525
chr13	101916678	101917204	1.99e-36	0.424269	53	0.458	0.033736
chr13	102394238	102394593	1.67e-24	0.27025	34	0.28148	0.011228
chr13	102394597	102394712	9.15e-20	0.393513	19	0.41413	0.020618
chr13	103065779	103066599	1.07e-12	-0.447441	17	0.26106	0.7085
chr13	103422348	103423223	6.51e-16	-0.52355	20	0.29275	0.8163
chr13	106376132	106377255	1.68e-17	-0.502783	30	0.25461	0.75739
chr13	107867450	107868714	0	0.313893	89	0.39537	0.081475
chr13	108217206	108217684	6.75e-14	-0.428115	24	0.30059	0.72871
chr13	108592953	108594075	3.26e-18	-0.478788	26	0.30934	0.78813
chr13	110120433	110120904	5.52e-07	-0.377768	14	0.36502	0.74279
chr13	110562608	110563727	2.75e-26	-0.51	30	0.22536	0.73536
chr13	110810973	110811693	7.81e-10	-0.363526	19	0.32141	0.68493
chr13	110812395	110812537	2.31e-05	0.328354	12	0.51646	0.1881
chr13	110812777	110813038	1.78e-05	0.241233	15	0.50057	0.25933
chr13	111094362	111096424	1.91e-13	-0.281031	49	0.35129	0.63232
chr13	111112154	111112700	4.09e-05	-0.409114	11	0.45227	0.86139
chr13	111320043	111321848	2.3e-17	-0.374622	43	0.31017	0.6848
chr13	111594222	111595069	4.04e-11	-0.415486	18	0.40578	0.82126
chr13	111595610	111596620	4.74e-15	-0.43426	24	0.39208	0.82634
chr13	111970182	111972457	6.26e-26	-0.434221	52	0.26346	0.69768
chr13	112066580	112066997	4.73e-09	0.208625	48	0.35755	0.14892
chr13	112103630	112105745	0	0.4268	140	0.58409	0.15729
chr13	112106063	112106161	3.65e-12	0.50225	14	0.69716	0.19491
chr13	112106583	112106870	1.25e-11	0.292057	22	0.48499	0.19293
chr13	112160581	112161139	8.98e-12	-0.408221	17	0.22234	0.63056
chr13	112272317	112273036	7.56e-18	-0.510763	19	0.18926	0.70003
chr13	112330711	112331160	7.48e-07	0.269012	21	0.44317	0.17415
chr13	112645661	112646535	1.47e-08	-0.345583	21	0.42249	0.76807
chr13	112967446	112968068	2.26e-18	-0.507488	21	0.27292	0.7804
chr13	112970779	112971441	1.93e-10	-0.329434	19	0.31182	0.64125
chr13	112976677	112978698	7.58e-32	-0.459153	49	0.37091	0.83006
chr13	112999985	113000601	4.81e-12	-0.47944	21	0.32933	0.80877
chr13	113000608	113001114	0.00020227	-0.259056	18	0.43272	0.69178
chr13	113042512	113043197	1.23e-14	-0.309197	33	0.56885	0.87805
chr13	113043258	113044374	1.43e-23	-0.467677	31	0.25871	0.72639
chr13	113044413	113045182	1.06e-11	-0.321642	30	0.45694	0.77858
chr13	113105229	113106115	1.5e-07	-0.278062	20	0.25883	0.53689
chr13	113117847	113122014	0	-0.486707	117	0.2912	0.77791
chr13	113122095	113123254	1.55e-11	-0.209486	35	0.2344	0.44389
chr13	113129995	113130323	3.56e-10	0.254924	36	0.65277	0.39785
chr13	113130499	113130916	0.00042032	-0.2805	13	0.56638	0.84688
chr13	113158060	113158597	9.54e-06	-0.287477	11	0.2662	0.55368
chr13	113414767	113415577	3.05e-15	-0.40449	26	0.39893	0.80342
chr13	113448758	113449230	7.01e-12	-0.320984	16	0.19837	0.51936
chr13	113449262	113449742	1.25e-10	-0.204691	17	0.15328	0.35797
chr13	113449831	113450305	1.29e-05	-0.350386	11	0.28852	0.63891
chr13	113657659	113659175	1.92e-27	-0.423024	53	0.32905	0.75208
chr13	113751738	113752043	3.67e-10	-0.365694	18	0.52768	0.89337
chr13	113813035	113813754	0.0001919	-0.217068	22	0.5933	0.81036
chr13	113813857	113814697	5.11e-25	-0.424789	32	0.21112	0.63591
chr13	113865010	113865287	3.05e-10	-0.407167	18	0.36014	0.76731
chr13	113883939	113884255	1.63e-05	-0.230938	16	0.58741	0.81834
chr13	113928306	113928829	6.32e-10	-0.304603	17	0.22325	0.52785
chr13	113929264	113929801	0.00086442	-0.239361	18	0.48047	0.71983
chr13	113929843	113932453	0	-0.413614	83	0.29251	0.70612
chr13	113973325	113974512	0	-0.49104	68	0.34407	0.83511
chr13	113974552	113975725	1.11e-25	-0.391098	46	0.41641	0.80751
chr13	114079205	114079605	1.13e-06	-0.287475	20	0.45231	0.73979
chr13_KI270838v1_alt	132029	132283	4.81e-08	0.389422	16	0.54892	0.1595
chr13_KI270838v1_alt	175270	175655	1.81e-07	-0.453318	11	0.31734	0.77066
chr13_KI270842v1_alt	4423	4808	8.96e-07	-0.449364	11	0.2892	0.73857
chr13_KI270842v1_alt	25103	25320	1.34e-05	-0.272481	13	0.6409	0.91338
chr14	18634736	18637305	0	-0.479678	73	0.30596	0.78564
chr14	19061811	19063369	0	-0.469523	55	0.22613	0.69565
chr14	19100233	19101032	4.3e-11	-0.356087	23	0.43421	0.79029
chr14	19299539	19299897	9.13e-05	-0.28225	13	0.54087	0.82312
chr14	19336675	19338233	0	-0.437657	62	0.25687	0.69453
chr14	19714057	19714744	7.23e-06	-0.249867	15	0.56775	0.81762
chr14	19869548	19869955	2.84e-11	-0.535477	11	0.17734	0.71282
chr14	20307085	20307427	2.98e-07	-0.286203	16	0.56202	0.84822
chr14	20435375	20435560	3.38e-09	0.258763	19	0.6047	0.34593
chr14	21068021	21068189	4.51e-07	-0.208286	14	0.60282	0.81111
chr14	21511697	21511932	0.00010102	-0.241625	14	0.14995	0.39157
chr14	22636558	22637064	5.36e-28	-0.636125	24	0.25865	0.89477
chr14	22820395	22821453	1.04e-11	-0.410304	23	0.34121	0.75151
chr14	22930931	22931582	7.89e-05	-0.252298	21	0.48154	0.73383
chr14	22957549	22957798	1.83e-05	-0.242433	15	0.22507	0.4675
chr14	23040620	23041684	4.72e-07	-0.224261	23	0.66588	0.89014
chr14	23041724	23042369	1.79e-13	-0.523089	14	0.24805	0.77114
chr14	23236876	23237542	2.94e-07	-0.241269	27	0.55406	0.79532
chr14	23287936	23288420	5.04e-08	-0.309767	15	0.50202	0.81178
chr14	23375233	23376007	1.98e-13	-0.427929	21	0.32785	0.75577
chr14	23388657	23389643	5.97e-08	-0.30375	29	0.45871	0.76246
chr14	23390012	23390505	3.1e-22	-0.406289	38	0.46741	0.8737
chr14	23409883	23411198	7.11e-24	-0.505537	27	0.25541	0.76094
chr14	23415068	23415720	3.15e-19	-0.44742	22	0.45442	0.90184
chr14	23416980	23418313	1.21e-21	-0.409987	38	0.38221	0.7922
chr14	23419586	23421494	2.47e-29	-0.433597	49	0.3755	0.8091
chr14	23553593	23555437	5.6e-15	-0.269019	39	0.59982	0.86884
chr14	23580471	23580760	1.77e-13	-0.442	16	0.27572	0.71772
chr14	23969389	23970000	4.58e-29	0.249828	51	0.2641	0.01427
chr14	24070964	24071317	3.14e-07	-0.344318	11	0.19045	0.53477
chr14	24071721	24072230	3.43e-07	-0.279661	14	0.19041	0.47007
chr14	24093399	24093700	4.91e-09	-0.360344	16	0.22694	0.58728
chr14	24171502	24172390	0	0.431591	66	0.67293	0.24134
chr14	26596753	26596952	1.05e-12	0.441396	12	0.52673	0.085333
chr14	26598431	26599088	8.92e-14	0.318525	30	0.39787	0.07935
chr14	27673111	27673505	4.35e-28	-0.583565	27	0.25682	0.84039
chr14	28765751	28765927	2.52e-05	0.280577	13	0.40377	0.12319
chr14	28765929	28766038	5.71e-10	0.473942	13	0.54937	0.075423
chr14	28766071	28766525	1.64e-08	0.275484	16	0.3265	0.051016
chr14	28767116	28767179	5.46e-11	0.462932	11	0.53432	0.071386
chr14	28785159	28785736	3.82e-24	0.390083	36	0.51415	0.12406
chr14	28786502	28787024	4.88e-12	-0.4673	15	0.42143	0.88873
chr14	28787652	28788297	2.2e-11	-0.514385	13	0.29944	0.81383
chr14	30557680	30558356	1.17e-13	-0.431148	22	0.37501	0.80616
chr14	31559672	31560970	3.73e-12	-0.383152	28	0.43763	0.82079
chr14	33707404	33708241	8.74e-15	-0.474088	17	0.32829	0.80238
chr14	34544241	34544642	6.85e-09	-0.215438	16	0.68638	0.90181
chr14	34544775	34545505	7.26e-28	-0.3942	40	0.45689	0.85109
chr14	34557634	34558332	3.48e-19	-0.391922	32	0.44135	0.83327
chr14	35290819	35291177	0.00040415	-0.24375	11	0.55314	0.79689
chr14	35291239	35291522	2.07e-17	-0.470417	21	0.31256	0.78298
chr14	35824802	35825148	2.84e-19	-0.578292	18	0.17321	0.7515
chr14	36512901	36513528	1.48e-16	0.413278	27	0.56187	0.14859
chr14	36513549	36514268	1.67e-10	0.277292	30	0.37787	0.10058
chr14	36514287	36514532	2.65e-16	0.445861	18	0.5159	0.070042
chr14	36517181	36518383	0	0.527778	108	0.65984	0.13206
chr14	36518399	36518784	1.38e-15	0.34221	25	0.42996	0.08775
chr14	36521612	36522118	2.8e-26	0.424992	33	0.57279	0.1478
chr14	36583002	36583511	2.25e-14	0.343865	26	0.64535	0.30148
chr14	36583565	36584317	1.07e-21	0.268293	52	0.68112	0.41283
chr14	36656666	36657843	1.25e-23	0.300746	66	0.44742	0.14668
chr14	36657848	36658199	4.62e-16	0.41624	25	0.58165	0.16541
chr14	37770703	37772777	9.68e-32	-0.442186	51	0.35929	0.80148
chr14	38208194	38208478	3.92e-09	0.258579	19	0.32628	0.067697
chr14	38255958	38256107	2.29e-11	0.385147	17	0.51329	0.12815
chr14	40954594	40954765	6.99e-09	-0.27365	15	0.53857	0.81222
chr14	41606089	41607157	2.99e-36	0.269215	78	0.39828	0.12906
chr14	44912032	44912280	0.00013762	0.230875	30	0.36584	0.13497
chr14	44912307	44912417	4.49e-07	0.413844	16	0.50078	0.086938
chr14	45081883	45083119	8.34e-06	-0.21424	25	0.67767	0.89191
chr14	45253842	45254235	5.69e-17	-0.383171	19	0.13826	0.52143
chr14	46651278	46651708	9.62e-05	-0.288297	16	0.61011	0.89841
chr14	47674239	47675677	0	0.35038	98	0.46307	0.11269
chr14	47675759	47676449	0	0.456794	74	0.55133	0.094537
chr14	47760578	47761038	9.52e-15	-0.545824	17	0.31532	0.86115
chr14	49688472	49688650	0.00058157	0.337227	11	0.5503	0.21307
chr14	49691890	49692122	3.64e-06	-0.217673	13	0.19702	0.41469
chr14	50009145	50009897	5.4e-05	-0.263141	16	0.58975	0.85289
chr14	51238850	51239519	6.3e-09	-0.329691	17	0.54709	0.87678
chr14	52067872	52069589	0	0.415643	129	0.5145	0.098857
chr14	52267437	52267873	7.24e-23	0.329469	40	0.42057	0.0911
chr14	53952740	53953244	2.88e-15	0.379225	30	0.56738	0.18816
chr14	55440383	55440742	4.23e-05	0.217558	13	0.74137	0.52381
chr14	56578638	56579055	8.64e-10	-0.500273	11	0.31057	0.81084
chr14	56807889	56807969	6.01e-18	0.513912	17	0.71297	0.19906
chr14	56809628	56810509	2.13e-19	0.354807	44	0.59319	0.23838
chr14	56811932	56812466	1.36e-14	0.307479	35	0.47551	0.16803
chr14	57865657	57866073	9.07e-33	0.421741	53	0.47574	0.054
chr14	57866153	57866395	2.03e-06	0.310683	15	0.44543	0.13475
chr14	58633258	58634019	1.08e-08	-0.345833	18	0.46514	0.81097
chr14	58827577	58828194	2.76e-08	-0.382304	14	0.48452	0.86682
chr14	59464548	59465260	0	0.413189	95	0.42041	0.0072237
chr14	59465264	59465603	0	0.5584	40	0.59372	0.035319
chr14	59577157	59577696	3.93e-05	-0.324611	18	0.43082	0.75543
chr14	59630553	59630834	2.19e-17	0.200721	43	0.26635	0.065634
chr14	59918990	59919668	2.78e-13	0.307534	29	0.34767	0.040138
chr14	59919799	59919939	7.17e-12	0.42175	12	0.46352	0.041771
chr14	60323239	60323910	2.85e-11	-0.464767	15	0.23215	0.69692
chr14	60485539	60485804	4.35e-17	0.431685	23	0.53402	0.10234
chr14	60486108	60486227	1.98e-16	0.430588	20	0.55261	0.12203
chr14	60506743	60507006	1.37e-08	0.411917	12	0.63417	0.22225
chr14	60507104	60507516	6.54e-16	0.378571	28	0.55363	0.17506
chr14	60508681	60509022	3.81e-10	0.358853	17	0.44703	0.088176
chr14	60509027	60509183	5.4e-07	0.240411	14	0.32575	0.085339
chr14	60509187	60509830	0	0.448404	57	0.55871	0.11031
chr14	60637223	60637485	0.00067825	0.243932	11	0.57357	0.32964
chr14	60637488	60638132	2.8e-28	0.390335	47	0.59717	0.20684
chr14	60646108	60646505	8.49e-07	0.326432	11	0.76309	0.43666
chr14	61751251	61751456	4.78e-05	0.263191	17	0.27813	0.014941
chr14	62117421	62117560	3.65e-10	0.262769	13	0.30225	0.039481
chr14	63045289	63045792	2.4e-21	0.402141	39	0.43652	0.034378
chr14	63045802	63045925	1.67e-05	0.260464	14	0.31846	0.058
chr14	63728835	63729474	0.00028001	-0.259	16	0.47756	0.73656
chr14	64348152	64348964	5.19e-05	-0.272544	17	0.63716	0.90971
chr14	64785610	64787052	5.77e-12	-0.335583	30	0.44238	0.77796
chr14	66506679	66506982	6.82e-13	-0.437438	20	0.4085	0.84594
chr14	67357632	67358237	6.57e-05	-0.275231	13	0.4425	0.71773
chr14	67600631	67601098	1.82e-22	-0.550198	24	0.22027	0.77047
chr14	67700530	67701148	8.4e-11	-0.440342	19	0.2757	0.71604
chr14	69575581	69576100	6.34e-10	-0.47325	12	0.31925	0.7925
chr14	69811378	69812355	5.92e-08	-0.32362	25	0.50524	0.82886
chr14	69879465	69879700	3.64e-14	0.243338	34	0.27895	0.03561
chr14	70360141	70360280	1.99e-05	0.333896	12	0.65371	0.31981
chr14	70452403	70452664	3.36e-07	-0.383333	12	0.51254	0.89588
chr14	70810474	70811120	8.36e-06	-0.229067	15	0.22878	0.45785
chr14	71586176	71586757	1.02e-08	0.427089	14	0.71861	0.29152
chr14	73135338	73136044	1.42e-07	-0.324514	18	0.46632	0.79083
chr14	73238899	73239211	1.02e-10	-0.407896	12	0.21785	0.62575
chr14	73489648	73490522	1.22e-06	-0.27375	22	0.31636	0.59011
chr14	73588915	73590225	9.04e-09	-0.296259	27	0.52717	0.82343
chr14	74864086	74864616	4.05e-11	-0.539396	12	0.23969	0.77908
chr14	74865122	74865723	0.00025867	-0.305469	16	0.52528	0.83075
chr14	74923639	74924396	7.67e-07	-0.299656	24	0.4895	0.78916
chr14	75579126	75579905	0.00042224	-0.217829	19	0.44018	0.65801
chr14	75662281	75662634	1.51e-05	-0.326033	15	0.33727	0.6633
chr14	77180144	77181139	4.09e-08	-0.280833	27	0.5409	0.82173
chr14	79198894	79199553	3.16e-11	-0.46475	14	0.34745	0.8122
chr14	80953355	80953720	4.8e-12	-0.448882	17	0.36474	0.81362
chr14	81624030	81624784	2.98e-21	-0.505655	29	0.32879	0.83445
chr14	86904696	86905168	7e-11	-0.44755	15	0.39803	0.84558
chr14	86905647	86906140	2.19e-18	-0.396534	29	0.49961	0.89615
chr14	87656781	87657146	4.04e-13	-0.564318	11	0.2868	0.85111
chr14	88024591	88025395	4.83e-05	-0.292868	17	0.41357	0.70644
chr14	88272196	88272908	3e-12	-0.34595	15	0.18785	0.5338
chr14	88561731	88562578	1.08e-07	-0.336088	17	0.39112	0.72721
chr14	90453986	90454537	6.91e-06	-0.206912	20	0.26278	0.46969
chr14	90454576	90455022	3.42e-10	-0.418646	12	0.23273	0.65138
chr14	90516814	90517162	3.1e-14	-0.515365	13	0.21938	0.73475
chr14	90518053	90518408	3.53e-05	0.263312	12	0.85487	0.59156
chr14	91059006	91059288	2.22e-10	-0.208074	17	0.21146	0.41953
chr14	91512482	91513358	2.38e-19	-0.44877	25	0.44039	0.88916
chr14	91867833	91868329	1.9e-08	-0.466812	12	0.31198	0.77879
chr14	92323251	92323422	1.35e-06	0.201059	17	0.21563	0.014574
chr14	92323826	92324148	2.03e-14	0.375833	27	0.46101	0.085176
chr14	93038805	93039163	6.04e-05	0.209818	11	0.84059	0.63077
chr14	93430340	93430756	0.00033395	0.301933	15	0.41545	0.11352
chr14	93924890	93925815	5.68e-05	-0.231211	19	0.62205	0.85326
chr14	93926191	93926516	1.33e-06	-0.350942	13	0.35906	0.71
chr14	94110600	94111364	1.89e-11	-0.318079	19	0.13718	0.45526
chr14	94322808	94323516	3.01e-08	-0.402033	15	0.27905	0.68108
chr14	94517049	94517803	1.69e-09	-0.351882	17	0.21904	0.57093
chr14	94768408	94768691	7.34e-14	0.38875	28	0.50808	0.11933
chr14	94771023	94771873	2.5e-14	0.224022	56	0.57371	0.34968
chr14	95474837	95476329	1.95e-09	-0.288758	30	0.51008	0.79884
chr14	95573496	95573910	0.00016356	-0.293792	12	0.555	0.84879
chr14	95650361	95651741	9.15e-10	-0.338023	33	0.40562	0.74364
chr14	95685537	95686158	1.3e-09	-0.510625	14	0.26364	0.77427
chr14	95713438	95714080	2.38e-16	-0.41987	25	0.30502	0.72489
chr14	95875200	95875873	9.97e-12	-0.420779	17	0.24479	0.66557
chr14	95875885	95876357	5.67e-17	0.325917	27	0.40018	0.074259
chr14	95876647	95877330	0	0.338184	79	0.40162	0.063437
chr14	96794406	96796685	4.82e-20	-0.364186	51	0.44596	0.81015
chr14	97153426	97154048	1.58e-09	-0.453768	14	0.32727	0.78104
chr14	97687399	97687771	9.18e-08	-0.418159	11	0.4038	0.82195
chr14	99681137	99682691	1.43e-26	-0.409577	42	0.33583	0.74541
chr14	99792635	99792941	2.82e-05	0.25419	25	0.48885	0.23466
chr14	100320350	100321351	3.93e-13	-0.400702	26	0.36877	0.76947
chr14	100569627	100570062	2.62e-08	-0.2735	16	0.14375	0.41725
chr14	100570496	100571950	5.09e-30	-0.462583	36	0.23977	0.70235
chr14	100656919	100657271	4.73e-16	-0.541283	15	0.24672	0.788
chr14	100725847	100726442	3.28e-16	-0.379023	33	0.4148	0.79383
chr14	100726980	100727095	3.79e-14	0.448462	20	0.55754	0.10908
chr14	100727118	100727364	2.54e-09	0.214385	26	0.28103	0.066644
chr14	100813705	100815352	5.04e-13	-0.329103	34	0.51757	0.84668
chr14	100824922	100825163	3.27e-05	-0.2115	11	0.42014	0.63164
chr14	100866827	100867669	8.45e-16	-0.520158	19	0.25763	0.77779
chr14	100868124	100869251	7.26e-24	-0.439331	34	0.32632	0.76565
chr14	100880387	100881424	1.12e-31	-0.468853	46	0.37795	0.8468
chr14	100881499	100881965	3.79e-13	-0.380889	18	0.49674	0.87762
chr14	100882411	100883381	4.91e-30	-0.371766	48	0.5088	0.88056
chr14	100892413	100897166	0	-0.459151	111	0.31207	0.77122
chr14	100910891	100911533	1.62e-13	-0.342088	20	0.24984	0.59193
chr14	101022909	101025657	0	-0.465976	74	0.39617	0.86215
chr14	101025794	101027480	7.67e-26	-0.52075	38	0.30397	0.82472
chr14	101027862	101029819	8.65e-26	-0.425106	45	0.34718	0.77229
chr14	101029821	101030721	5.15e-15	-0.483576	23	0.339	0.82258
chr14	101031007	101036199	0	-0.511847	118	0.30859	0.82043
chr14	101041698	101042144	2.09e-08	-0.387646	12	0.52458	0.91223
chr14	101043605	101050891	0	-0.50595	156	0.29925	0.8052
chr14	101050939	101051149	0.00046346	-0.26625	11	0.64898	0.91523
chr14	101059446	101060252	9.08e-17	-0.468185	23	0.38703	0.85522
chr14	101060281	101060567	2.36e-06	-0.229154	13	0.66165	0.89081
chr14	101060653	101062306	1.5e-35	-0.450847	49	0.3516	0.80245
chr14	101063059	101065469	3.49e-33	-0.439951	61	0.37823	0.81818
chr14	101065519	101065899	2.62e-09	-0.223346	26	0.65815	0.8815
chr14	101065943	101068205	4.07e-40	-0.447712	53	0.38486	0.83258
chr14	101119424	101119811	3.61e-11	-0.365393	14	0.20496	0.57036
chr14	101408785	101410190	4.91e-18	-0.413143	35	0.39436	0.8075
chr14	101561580	101561925	1.24e-11	0.272176	34	0.65592	0.38374
chr14	102306713	102306866	1.11e-10	-0.496705	11	0.25527	0.75198
chr14	102317798	102318461	2.23e-05	-0.26975	16	0.26348	0.53323
chr14	102590699	102591092	1.06e-05	-0.213023	11	0.20186	0.41489
chr14	102776476	102776880	6.27e-12	-0.371728	23	0.32349	0.69522
chr14	103097673	103098794	1.49e-09	-0.288372	37	0.46062	0.74899
chr14	103100393	103100652	1.19e-11	-0.437643	14	0.33298	0.77063
chr14	103188670	103189053	1.3e-13	0.318344	24	0.39367	0.075323
chr14	103523527	103524648	1.32e-05	-0.226213	27	0.33426	0.56047
chr14	103925785	103926653	1.47e-09	-0.403413	23	0.32717	0.73059
chr14	103927079	103927932	2.67e-08	-0.33183	22	0.50705	0.83888
chr14	104085817	104086063	3.85e-05	0.21928	25	0.52169	0.30241
chr14	104118154	104118602	3.08e-06	-0.294357	14	0.33088	0.62523
chr14	104139846	104140620	3.95e-11	-0.379969	16	0.25456	0.63453
chr14	104220738	104223188	0	-0.442366	71	0.2735	0.71586
chr14	104579429	104580943	4.02e-17	-0.276521	36	0.1703	0.44682
chr14	104604465	104604736	3.86e-07	0.296618	19	0.39904	0.10242
chr14	104604786	104604993	2.08e-10	0.232828	32	0.30998	0.077156
chr14	104666014	104667256	3.78e-20	-0.43827	37	0.27746	0.71573
chr14	104725412	104729482	0	-0.368829	107	0.32012	0.68895
chr14	104729862	104730468	1.08e-08	-0.311345	21	0.48926	0.80061
chr14	104752116	104752243	0.00019142	-0.214132	17	0.42534	0.63947
chr14	104921949	104923858	1.99e-17	-0.300085	50	0.51638	0.81647
chr14	104971774	104973887	4.31e-34	-0.210261	69	0.15943	0.36969
chr14	104980247	104980545	0.00017053	-0.21235	15	0.20567	0.41802
chr14	105247910	105248067	0.0002985	-0.270864	11	0.36073	0.63159
chr14	105312551	105313030	4.06e-05	-0.293682	11	0.50082	0.7945
chr14	105313389	105313800	0.0004772	0.292673	13	0.59898	0.30631
chr14	105530031	105531302	2.5e-22	-0.410675	40	0.28331	0.69399
chr14	105620325	105621950	1.15e-30	-0.466802	48	0.21861	0.68541
chr14	105672730	105673396	5.62e-17	-0.46325	22	0.39947	0.86272
chr14	105971522	105972162	3.6e-17	-0.487833	18	0.37329	0.86112
chr14_KI270845v1_alt	162381	162498	8.79e-06	0.239567	15	0.2933	0.053733
chr14_KI270845v1_alt	162625	162884	1.27e-10	0.286993	34	0.40346	0.11646
chr14_KI270845v1_alt	164022	164895	8.71e-13	-0.532329	19	0.27289	0.80522
chr14_KI270846v1_alt	88094	89214	2.39e-27	-0.487129	33	0.21421	0.70134
chr14_KI270846v1_alt	106725	107293	7.79e-12	-0.520885	13	0.21035	0.73123
chr14_KI270846v1_alt	140773	141239	1.04e-09	-0.400838	17	0.45718	0.85801
chr14_KI270846v1_alt	973236	973696	5.17e-05	-0.350795	11	0.4652	0.816
chr14_KI270847v1_alt	37863	37933	1.76e-07	0.429909	11	0.70923	0.27932
chr14_KI270847v1_alt	320589	320806	3.13e-07	-0.361364	11	0.1378	0.49916
chr14_KI270847v1_alt	1504912	1505703	3.11e-10	-0.436721	17	0.38732	0.82404
chr15	20440379	20441000	1.47e-07	-0.308279	17	0.51216	0.82044
chr15	20441746	20443174	2.3e-12	-0.274612	29	0.57788	0.85249
chr15	20756707	20757358	0.00046638	-0.21635	15	0.60257	0.81892
chr15	21441229	21441858	2.45e-09	-0.296389	18	0.54046	0.83685
chr15	21878096	21878343	3.03e-07	-0.399023	11	0.39243	0.79145
chr15	22256636	22257864	0	-0.521065	54	0.23337	0.75444
chr15	22481932	22482361	4.31e-05	-0.2476	15	0.57462	0.82222
chr15	22619399	22619815	8.14e-06	-0.335442	13	0.43406	0.7695
chr15	22757461	22757840	1.81e-12	0.25806	21	0.30108	0.043024
chr15	23974439	23974704	6.98e-12	-0.503519	13	0.27992	0.78344
chr15	24556389	24557078	2.83e-13	-0.504607	14	0.25016	0.75477
chr15	24674674	24675358	8.58e-11	-0.390486	18	0.49965	0.89014
chr15	24955258	24955506	6.39e-06	0.25025	11	0.65518	0.40493
chr15	25059713	25061496	1.68e-22	-0.379333	39	0.46638	0.84572
chr15	25070049	25072334	6.19e-29	-0.406147	46	0.4547	0.86085
chr15	25072743	25073179	1.03e-07	-0.402083	12	0.43133	0.83342
chr15	25169390	25170029	6.49e-17	-0.487132	19	0.36517	0.8523
chr15	25170055	25170794	6.92e-11	-0.299146	24	0.54548	0.84463
chr15	25862783	25863320	0	0.453049	82	0.50947	0.056418
chr15	25863526	25863611	2.15e-07	0.379635	13	0.48108	0.10144
chr15	26113820	26114599	5.63e-07	-0.355656	16	0.47495	0.83061
chr15	26629023	26629418	1.29e-09	-0.273312	28	0.46463	0.73795
chr15	26718812	26719306	9.95e-06	-0.340312	12	0.34442	0.68473
chr15	26772653	26772853	2.63e-12	0.380475	20	0.52006	0.13959
chr15	26971186	26971700	1.7e-21	0.370706	34	0.46716	0.096456
chr15	28848047	28848693	2.43e-12	-0.411263	19	0.44039	0.85166
chr15	28850175	28850396	4.25e-16	-0.502857	14	0.40245	0.9053
chr15	28850446	28850681	1.41e-11	-0.300017	15	0.59233	0.89235
chr15	28884671	28885280	2.79e-12	-0.456162	17	0.35518	0.81134
chr15	28885495	28885815	5.19e-22	0.374678	38	0.46592	0.091243
chr15	28885882	28886620	0	0.386953	59	0.40994	0.022987
chr15	28994433	28995077	7.76e-05	-0.303857	14	0.30691	0.61077
chr15	29571186	29571370	1.06e-06	0.284692	26	0.3937	0.10901
chr15	30101077	30102430	4.61e-22	-0.405276	29	0.45584	0.86111
chr15	30376382	30377072	0.00043828	-0.213647	17	0.51171	0.72535
chr15	30395562	30396182	3.66e-10	-0.371191	17	0.48929	0.86049
chr15	30525193	30525518	2.27e-06	-0.413687	12	0.33571	0.7494
chr15	30551808	30552879	2.26e-13	-0.33212	25	0.49536	0.82748
chr15	30603988	30604966	1.55e-12	-0.345012	20	0.49779	0.8428
chr15	32405459	32405639	1.79e-08	-0.437932	11	0.3117	0.74964
chr15	32593440	32594244	1.24e-05	-0.222838	17	0.59941	0.82225
chr15	32718375	32718806	2.87e-08	0.373386	11	0.42332	0.049932
chr15	32719345	32719494	0.00063315	0.251283	15	0.40868	0.1574
chr15	34754408	34754626	0.00099814	0.243042	12	0.36052	0.11748
chr15	34754848	34755093	1.48e-13	0.354364	22	0.41788	0.063511
chr15	34970260	34970668	3.58e-07	-0.36455	15	0.47157	0.83612
[truncated: 4,923 more rows]
