# Supplementary material for: Unidirectional alteration of methylation and hydroxymethylation at the promoters and differential gene expression in oral squamous cell carcinoma
Source: Front Genet. 2023 Oct 12;14:1269084. doi: 10.3389/fgene.2023.1269084 (PMC10603190; doi:10.3389/fgene.2023.1269084)
Supplement: Supplementary file 7 [file Table4.XLSX]

## Sheet: Supplementary Table 4
Supplementary Table 4. List of differentially hydroxymethylated promoter regions
chr	start	end	FDR	methylation difference	number of CpG	Tumor group average β value	NAT group average β value
chr1	983034	983146	0.015806	-0.105755	13	0.026601	0.13236
chr1	1013855	1014019	0.00081763	-0.112052	8	0.030006	0.14206
chr1	1136390	1136783	0.048563	-0.111522	13	0.043267	0.15479
chr1	1314021	1314080	0.00093787	-0.122836	5	0.018307	0.14114
chr1	1600890	1601065	0.026605	-0.150168	7	0.066998	0.21717
chr1	2413450	2413559	0.01365	-0.122483	7	0.045317	0.1678
chr1	3068348	3068411	0.0032867	0.144758	11	0.15588	0.011122
chr1	3688460	3688751	0.0072909	-0.107337	14	0.040498	0.14784
chr1	6603747	6603826	0.00486	0.116577	6	0.13001	0.013429
chr1	7701966	7702863	0.012115	-0.128747	13	0.054593	0.18334
chr1	7784779	7784863	0.0070819	-0.101597	8	0.036353	0.13795
chr1	8496390	8496724	0.018971	-0.127955	8	0.038345	0.1663
chr1	8876601	8877102	5.73e-11	-0.161437	29	0.038495	0.19993
chr1	9688621	9688913	0.0069802	-0.103777	13	0.036529	0.14031
chr1	10968380	10968788	1.63e-05	-0.133851	14	0.022434	0.15628
chr1	11263192	11263314	0.0048461	-0.153084	10	0.044001	0.19708
chr1	12596569	12596947	0.025233	-0.152714	6	0.08004	0.23275
chr1	18107858	18107909	0.048611	0.107601	9	0.14175	0.034144
chr1	19288356	19288519	0.0070213	-0.139434	10	0.052108	0.19154
chr1	21290908	21291290	0.036346	-0.111751	8	0.078724	0.19048
chr1	23627287	23627553	0.014058	-0.118299	7	0.028859	0.14716
chr1	24414862	24414953	0.031519	-0.165542	5	0.084016	0.24956
chr1	24641626	24641757	0.012122	-0.145321	6	0.058157	0.20348
chr1	27232610	27232791	0.048466	0.140077	12	0.21233	0.072248
chr1	27635129	27635298	0.0027856	-0.139142	15	0.057507	0.19665
chr1	28235483	28235619	0.00059662	-0.126281	9	0.041008	0.16729
chr1	28886580	28886721	0.01002	-0.139833	8	0.066775	0.20661
chr1	29125167	29125304	0.025175	-0.121782	9	0.037163	0.15894
chr1	29182375	29182646	0.00069309	-0.1316	13	0.0478	0.1794
chr1	30757581	30757754	0.00046987	-0.176702	13	0.054086	0.23079
chr1	37475422	37475662	0.0034389	-0.170703	9	0.048926	0.21963
chr1	37932492	37932723	0.014664	-0.127794	8	0.033818	0.16161
chr1	39082276	39082348	0.0198	-0.15707	5	0.03093	0.188
chr1	39559536	39559680	0.0023661	-0.140669	9	0.014639	0.15531
chr1	40099516	40099669	0.014058	0.103098	7	0.13315	0.030048
chr1	43147478	43147745	0.00081337	0.14156	8	0.15773	0.016172
chr1	43299911	43300125	0.03708	-0.118088	7	0.049004	0.16709
chr1	44355607	44355802	0.018745	-0.142313	7	0.046997	0.18931
chr1	46305130	46305252	0.018988	-0.100962	8	0.029848	0.13081
chr1	46393790	46394102	0.019552	-0.148393	11	0.032385	0.18078
chr1	65793003	65793135	0.00046718	0.113769	18	0.12564	0.011873
chr1	89127109	89127273	0.00031291	-0.204586	6	0.020561	0.22515
chr1	93845590	93845837	0.037164	-0.119269	7	0.027789	0.14706
chr1	99765559	99765861	0.0001723	-0.13422	19	0.072719	0.20694
chr1	109465550	109465623	0.031519	-0.126156	5	0.046339	0.1725
chr1	109546849	109547566	0.037639	-0.14323	7	0.062981	0.20621
chr1	110406250	110406653	0.046731	-0.126353	8	0.088453	0.21481
chr1	110674617	110674774	1.54e-11	0.106818	22	0.11521	0.0083956
chr1	110674863	110675021	2.44e-07	0.105528	22	0.12052	0.014992
chr1	113906614	113906714	0.018664	-0.121243	7	0.067386	0.18863
chr1	116909486	116909644	0.001076	-0.13298	10	0.016495	0.14947
chr1	119002354	119002583	0.0072996	-0.133816	9	0.039527	0.17334
chr1	146051577	146051756	0.014557	-0.125369	8	0.055528	0.1809
chr1	147170378	147171144	0.047115	-0.10218	16	0.047609	0.14979
chr1	149936794	149936969	0.046731	-0.117695	8	0.067952	0.18565
chr1	150255456	150255831	0.046731	-0.119476	8	0.037559	0.15704
chr1	151047027	151047104	0.025337	-0.10182	6	0.022899	0.12472
chr1	153565028	153565107	0.0078014	-0.141199	6	0.081814	0.22301
chr1	154407587	154407833	0.036346	-0.119897	8	0.026309	0.14621
chr1	154867627	154868192	0.0020264	-0.12056	13	0.030773	0.15133
chr1	155125291	155125623	0.001272	-0.129931	14	0.056979	0.18691
chr1	155320972	155321111	0.018946	0.125057	8	0.16409	0.039038
chr1	156502075	156502314	0.026233	-0.160251	11	0.11873	0.27898
chr1	160263204	160263496	0.0049633	-0.115222	13	0.064169	0.17939
chr1	166489831	166490301	0.00020299	-0.102696	17	0.03371	0.13641
chr1	173669853	173669905	0.00074854	0.126234	11	0.15473	0.028498
chr1	179743022	179743205	1.05e-05	0.122872	16	0.1408	0.017929
chr1	183418146	183418261	0.018771	0.104336	7	0.11676	0.01242
chr1	202123106	202123230	0.031519	-0.124179	5	0.028087	0.15227
chr1	202927749	202927896	0.0061321	-0.123074	7	0.031136	0.15421
chr1	204072419	204072558	0.00099298	-0.131726	13	0.0548	0.18653
chr1	206469610	206470034	0.046731	-0.132526	5	0.038586	0.17111
chr1	207496454	207496527	0.00047256	0.108965	13	0.12943	0.020466
chr1	209768502	209768728	0.046731	-0.111954	6	0.032267	0.14422
chr1	209827467	209827737	0.008618	-0.154011	11	0.055413	0.20942
chr1	212283630	212284208	0.013977	-0.11348	12	0.042092	0.15557
chr1	229559517	229559863	0.0073216	-0.113654	17	0.051905	0.16556
chr1	231187618	231187777	0.036346	-0.124952	8	0.048057	0.17301
chr1	231924845	231924951	0.00486	-0.147616	6	0.017621	0.16524
chr1	235330136	235330311	0.049109	-0.116084	12	0.05733	0.17341
chr1	235650408	235650632	2.77e-08	0.111493	29	0.1281	0.016604
chr1	236685734	236686173	0.00021047	-0.102536	12	0.021224	0.12376
chr1	240092076	240092391	0.00077398	0.107031	17	0.13536	0.028327
chr1	247415721	247416306	0.011961	-0.104837	13	0.043957	0.14879
chr10	5595459	5596323	0.00030986	-0.106465	13	0.041533	0.148
chr10	8055027	8055220	0.00011641	0.107331	24	0.13572	0.028392
chr10	8055816	8055885	0.037636	-0.104565	7	0.036786	0.14135
chr10	21175020	21175227	0.0086302	-0.110723	5	0.036468	0.14719
chr10	23191854	23192143	1.69e-15	0.127481	43	0.1467	0.019216
chr10	24465421	24465711	0.014058	-0.100782	7	0.034518	0.1353
chr10	30431743	30432054	0.0022552	-0.100964	16	0.069974	0.17094
chr10	32937327	32937480	0.046731	-0.118914	6	0.038851	0.15776
chr10	43396626	43396753	6.37e-06	0.110988	18	0.11482	0.0038284
chr10	43397140	43397693	3.69e-14	0.102135	47	0.1084	0.0062632
chr10	44386158	44386277	0.014058	-0.156245	7	0.044694	0.20094
chr10	45673192	45673799	0.0174	-0.108216	15	0.082262	0.19048
chr10	47300332	47300434	0.00020472	0.10023	17	0.1108	0.010574
chr10	47300478	47300605	7.39e-07	0.147552	19	0.16359	0.016038
chr10	48684881	48685595	0.00088004	-0.114918	22	0.052186	0.1671
chr10	49115985	49116136	0.0086302	-0.153898	5	0.018364	0.17226
chr10	49609859	49609909	0.0078014	0.104463	6	0.12669	0.022224
chr10	63132855	63133020	0.0198	-0.229572	5	0.068835	0.29841
chr10	63428873	63429105	0.0174	-0.122015	6	0.044206	0.16622
chr10	63520439	63520952	7e-05	-0.171258	10	0.047691	0.21895
chr10	70378646	70378720	0.014058	-0.146067	5	0.04113	0.1872
chr10	71851606	71851703	0.00046792	-0.229383	5	0.0064583	0.23584
chr10	72088436	72088533	0.014585	0.119419	8	0.14361	0.024186
chr10	73910340	73910690	0.0072909	-0.125421	9	0.030077	0.1555
chr10	75399744	75399796	0.036346	-0.110593	6	0.041551	0.15214
chr10	75646393	75646900	0.040358	-0.102689	15	0.048087	0.15078
chr10	80207026	80207386	2.77e-10	-0.123275	26	0.029534	0.15281
chr10	80413778	80414167	0.020619	-0.1141	10	0.05642	0.17052
chr10	80453458	80453587	0.046731	-0.151068	6	0.040249	0.19132
chr10	81874466	81874539	0.03911	0.103029	10	0.13177	0.028741
chr10	81874789	81875006	6.74e-16	0.140232	35	0.1724	0.032171
chr10	91153309	91153366	0.046731	0.103499	5	0.13457	0.031068
chr10	92689969	92690135	1.6e-08	0.113125	28	0.13798	0.02486
chr10	93483263	93483430	0.0062503	-0.179677	7	0.0709	0.25058
chr10	97318179	97318431	0.0174	-0.107119	12	0.059781	0.1669
chr10	103277105	103277199	0.0045339	0.121275	14	0.14495	0.023673
chr10	104267828	104267934	0.0063673	-0.178825	7	0.070652	0.24948
chr10	104641381	104641467	0.001272	0.101045	14	0.12701	0.025965
chr10	112376373	112376690	0.00013696	-0.11513	12	0.047318	0.16245
chr10	113666039	113666418	0.046731	-0.1175	5	0.060801	0.1783
chr10	116271832	116271917	0.0042578	0.133338	7	0.15459	0.021249
chr10	117140092	117140163	0.0023821	0.112281	11	0.14428	0.031997
chr10	118047336	118047591	3.52e-05	-0.126714	12	0.025102	0.15182
chr10	119818458	119818534	0.00030993	-0.132921	11	0.025258	0.15818
chr10	122954663	122954785	0.046731	0.107499	12	0.17321	0.065713
chr10	123666231	123666363	0.0038815	0.128337	21	0.1607	0.03236
chr10	124703192	124703512	0.004837	-0.115668	8	0.020739	0.13641
chr10	124704064	124704638	0.046731	-0.117038	12	0.047577	0.16461
chr10	125162267	125163057	2.67e-10	-0.113635	44	0.062339	0.17597
chr10	131982832	131983126	0.00011888	-0.107071	18	0.05988	0.16695
chr10	132788263	132788355	0.00038716	0.106812	15	0.13417	0.027355
chr10	133247811	133247894	0.0094519	0.104674	7	0.14214	0.037462
chr11	392538	392650	0.014058	0.113131	12	0.14739	0.034255
chr11	536951	537054	7.01e-05	0.135281	17	0.15717	0.021893
chr11	692775	693754	9.27e-07	-0.108604	39	0.056155	0.16476
chr11	696627	696854	0.022753	-0.127838	9	0.046112	0.17395
chr11	704986	705160	0.026809	-0.11469	7	0.062423	0.17711
chr11	831136	831236	0.018377	-0.113074	7	0.02534	0.13841
chr11	832263	832474	0.046731	-0.104867	7	0.064695	0.16956
chr11	1487132	1487336	0.012115	-0.105044	11	0.043963	0.14901
chr11	1878165	1878288	0.036346	-0.137491	6	0.056516	0.19401
chr11	1999872	1999989	0.00059221	-0.124565	14	0.055836	0.1804
chr11	2002045	2002252	0.011831	0.104269	18	0.16509	0.060824
chr11	2002895	2003329	0.00065531	-0.108699	18	0.037945	0.14664
chr11	2134565	2134810	0.046731	-0.127762	6	0.029605	0.15737
chr11	2869834	2869924	0.01625	0.10252	11	0.13607	0.03355
chr11	3058766	3058927	0.031519	-0.14164	5	0.026921	0.16856
chr11	10304002	10304268	0.00017128	-0.138792	10	0.049774	0.18857
chr11	12989254	12989630	0.014579	-0.110717	16	0.052742	0.16346
chr11	15968975	15969281	0.014579	-0.171721	8	0.079091	0.25081
chr11	22829665	22829775	0.00011303	0.168502	10	0.21161	0.043112
chr11	27219860	27219952	0.026743	0.104283	7	0.13558	0.031294
chr11	33255843	33256200	3.45e-05	-0.128854	14	0.053789	0.18264
chr11	43580950	43581297	4.46e-05	0.11743	27	0.1441	0.026672
chr11	46345491	46345550	0.00031534	-0.171287	6	0.022514	0.1938
chr11	46360472	46361012	0.040109	-0.100329	14	0.092145	0.19247
chr11	47399117	47399591	0.0042578	-0.103306	16	0.030516	0.13382
chr11	57751809	57752112	0.00032218	-0.168567	7	0.038564	0.20713
chr11	62670834	62671055	0.010464	-0.135542	12	0.071132	0.20667
chr11	63770092	63770499	0.0174	-0.100114	14	0.05568	0.15579
chr11	65183253	65183547	0.013856	-0.134208	10	0.034568	0.16878
chr11	65184253	65184327	0.0063294	-0.155345	7	0.026388	0.18173
chr11	65522858	65523246	0.018771	-0.106549	8	0.022743	0.12929
chr11	65568554	65568610	0.0198	-0.111804	5	0.015474	0.12728
chr11	65647499	65647623	0.00017297	-0.125571	15	0.056784	0.18236
chr11	66547529	66548731	0.0018667	-0.101183	21	0.041625	0.14281
chr11	66857396	66857635	0.0024061	-0.177199	10	0.038292	0.21549
chr11	67316657	67316728	0.046731	-0.164339	6	0.0732	0.23754
chr11	67402292	67402862	0.0046779	-0.115488	19	0.060914	0.1764
chr11	68311035	68311801	0.036346	-0.102081	20	0.069952	0.17203
chr11	68844010	68844180	1.87e-07	-0.103097	16	0.016759	0.11986
chr11	69818963	69819226	0.00098061	0.117675	20	0.14454	0.026866
chr11	70077468	70077767	0.048588	-0.105285	9	0.052014	0.1573
chr11	71831165	71831398	0.0016156	-0.12875	10	0.031188	0.15994
chr11	72013609	72013745	0.0030503	-0.115668	6	0.014463	0.13013
chr11	72014366	72014480	2.99e-05	-0.155321	9	0.022686	0.17801
chr11	72244095	72244322	0.00048608	0.123756	15	0.1596	0.035848
chr11	73264606	73264751	0.046731	-0.10022	5	0.0078163	0.10804
chr11	74731613	74731668	0.0071101	0.121087	8	0.15254	0.031458
chr11	75151404	75151647	0.012115	-0.122598	6	0.036472	0.15907
chr11	75431311	75431426	0.0174	-0.136931	6	0.025348	0.16228
chr11	77588747	77588969	0.0019381	-0.114955	17	0.047508	0.16246
chr11	82404064	82404208	0.036346	0.104573	12	0.13758	0.033005
chr11	83155805	83155964	0.021812	-0.111635	10	0.04054	0.15218
chr11	92225163	92225357	1.04e-05	0.121866	16	0.13851	0.016642
chr11	114060099	114060525	2.71e-11	0.125519	24	0.13038	0.0048569
chr11	114060559	114060751	3.8e-14	0.133668	32	0.14197	0.0083007
chr11	119314838	119315107	8.52e-05	-0.12435	14	0.017827	0.14218
chr11	125886802	125887161	0.00053445	-0.103526	12	0.035916	0.13944
chr11	131910471	131910609	2.62e-06	0.101905	22	0.12352	0.021611
chr11_KI270831v1_alt	130788	131170	0.00015808	-0.132801	8	0.010142	0.14294
chr11_KI270832v1_alt	99147	99239	0.0078014	-0.135342	6	0.05641	0.19175
chr11_KI270832v1_alt	167299	167396	0.0045923	0.115876	14	0.15335	0.037472
chr12	644121	644625	0.0023656	-0.172612	9	0.047367	0.21998
chr12	663225	664012	5.17e-06	-0.10231	22	0.050251	0.15256
chr12	6312346	6312640	0.046731	-0.13889	5	0.0418	0.18069
chr12	6555465	6555639	1.02e-09	0.107259	24	0.13347	0.026208
chr12	6555929	6556204	3.02e-07	0.102802	20	0.12382	0.021019
chr12	6556362	6556585	0.031519	-0.109658	13	0.054402	0.16406
chr12	9449443	9449649	0.046731	-0.105163	10	0.047163	0.15233
chr12	9952637	9953046	3.51e-06	0.101279	30	0.15063	0.049354
chr12	12926421	12926925	0.0027813	-0.115981	13	0.053245	0.16923
chr12	19205288	19205572	0.046731	-0.133627	5	0.024454	0.15808
chr12	24951384	24951503	0.0063337	-0.133779	7	0.024553	0.15833
chr12	29389362	29389527	0.033702	-0.109343	11	0.034986	0.14433
chr12	49389215	49389330	0.0010806	-0.104503	11	0.011519	0.11602
chr12	49962123	49962212	0.039079	-0.119872	10	0.058606	0.17848
chr12	50843076	50843140	0.0062928	-0.103283	7	0.029456	0.13274
chr12	52260511	52261153	0.046731	-0.113627	7	0.068504	0.18213
chr12	52494507	52494797	0.0198	-0.158384	5	0.011425	0.16981
chr12	53219932	53220591	3.74e-22	0.127008	38	0.13778	0.010773
chr12	55715239	55715507	0.00486	-0.19487	6	0.042403	0.23727
chr12	64608358	64608593	0.00062146	-0.164767	16	0.077799	0.24257
chr12	66170415	66170486	0.018745	-0.126157	8	0.024473	0.15063
chr12	66171503	66171586	0.046731	0.101832	5	0.12511	0.023276
chr12	69699059	69699283	0.0198	-0.105821	5	0.035885	0.14171
chr12	76763290	76763354	0.0174	-0.156455	6	0.047353	0.20381
chr12	96487025	96487200	0.00060352	-0.114324	9	0.023008	0.13733
chr12	98894729	98894818	2.98e-07	0.140278	13	0.15796	0.017685
chr12	98895132	98895223	0.0015162	0.104084	15	0.12467	0.020585
chr12	102958866	102958916	0.0026649	0.112753	7	0.15373	0.040974
chr12	103965858	103965970	0.0018027	-0.112914	6	0.023754	0.13667
chr12	104959063	104959275	0.036346	-0.106993	8	0.032811	0.1398
chr12	108837627	108838296	0.0078901	-0.120233	12	0.045417	0.16565
chr12	109478606	109478668	0.0077862	0.124829	6	0.1571	0.032275
chr12	111766167	111766368	0.017852	-0.116664	9	0.063229	0.17989
chr12	111840986	111841053	0.0174	-0.100216	6	0.027745	0.12796
chr12	112012173	112012498	0.002398	-0.1046	10	0.04048	0.14508
chr12	116558984	116559274	0.0016086	-0.142416	11	0.031896	0.17431
chr12	121298109	121298277	0.018542	-0.175182	7	0.030939	0.20612
chr12	121793155	121793243	0.014294	-0.138206	9	0.046635	0.18484
chr12	123272545	123273013	0.031519	-0.100007	14	0.058693	0.1587
chr12	124286693	124287283	0.0174	-0.101942	6	0.037699	0.13964
chr12	124912948	124913303	0.018745	-0.144	11	0.08456	0.22856
chr12	128853661	128853799	1.52e-05	0.109751	22	0.12838	0.018627
chr12	128853832	128854043	5.58e-08	0.110639	27	0.13247	0.02183
chr12	129903985	129904124	6.28e-05	0.110462	23	0.13713	0.026669
chr12	130996253	130996606	0.00013829	0.129745	13	0.18149	0.051741
chr12	132488415	132489043	0.00022938	-0.100151	20	0.042804	0.14295
chr12	133179151	133179388	0.025239	0.128519	9	0.16968	0.041164
chr13	19561757	19561816	0.014058	0.163532	5	0.19063	0.0271
chr13	28100391	28100475	0.0028251	0.110455	13	0.12564	0.015188
chr13	32314711	32314914	0.012021	-0.104008	11	0.039418	0.14343
chr13	38687893	38688090	0.0017373	0.100273	16	0.13084	0.03057
chr13	40771741	40771968	0.046731	-0.160245	5	0.029791	0.19004
chr13	40922055	40922246	0.008604	-0.132257	13	0.078712	0.21097
chr13	52848649	52848959	1.35e-05	0.119499	18	0.16362	0.044123
chr13	73053763	73053911	0.014603	0.13215	8	0.17765	0.045504
chr13	75634953	75635597	4.14e-05	-0.12679	26	0.08143	0.20822
chr13	87671695	87671830	0.0028179	0.109581	13	0.1295	0.019921
chr13	87672660	87672715	0.0030503	0.175309	5	0.19978	0.02447
chr13	98142227	98142319	0.0174	-0.160535	6	0.014445	0.17498
chr13	99356195	99356458	0.046731	0.116493	6	0.17443	0.057938
chr13	99997393	99997461	0.033646	0.112304	9	0.16655	0.054249
chr13	101416780	101416831	0.0023258	0.107934	9	0.13175	0.023813
chr13	101916533	101916854	9.03e-05	0.10816	25	0.14183	0.033671
chr13	112970339	112970707	0.0058179	-0.108484	12	0.008938	0.11742
chr13	113129756	113129952	0.013532	-0.102892	14	0.067968	0.17086
chr13	113414081	113414209	0.00486	-0.126826	6	0.022401	0.14923
chr13	113861744	113862330	0.026439	-0.120796	16	0.060173	0.18097
chr14	19716706	19716952	0.0086302	-0.114637	5	0.020476	0.13511
chr14	22556562	22556742	0.00029766	-0.154556	12	0.017822	0.17238
chr14	22930778	22931034	0.00098429	-0.134832	13	0.044019	0.17885
chr14	23580519	23580644	0.0078014	-0.111767	6	0.033707	0.14547
chr14	24034689	24035778	0.00014212	-0.123823	17	0.058603	0.18243
chr14	24093602	24093807	0.0010094	-0.139411	9	0.055466	0.19488
chr14	24215177	24215335	0.00486	-0.127597	10	0.041293	0.16889
chr14	31422475	31422638	0.046731	-0.100686	5	0.03096	0.13165
chr14	36518099	36518288	0.046731	0.118194	15	0.17247	0.054273
chr14	41606860	41607050	2.1e-12	0.11468	31	0.13253	0.01785
chr14	47675619	47675710	0.00012512	0.105375	15	0.13008	0.024708
chr14	47795572	47795920	0.038887	0.115555	10	0.17036	0.054805
chr14	49766832	49767009	0.012115	-0.117222	11	0.058202	0.17542
chr14	49853669	49853791	0.00029652	-0.137916	8	0.018954	0.15687
chr14	51650604	51650686	0.044372	-0.103689	9	0.057117	0.16081
chr14	52791965	52792210	0.0086302	-0.114329	5	0.021074	0.1354
chr14	58287481	58287723	0.0198	-0.110786	5	0.028955	0.13974
chr14	64506074	64507004	0.0030503	-0.105025	22	0.07454	0.17957
chr14	67600503	67600648	0.00029259	-0.137366	10	0.028383	0.16575
chr14	67700781	67700917	0.046731	-0.127596	7	0.050416	0.17801
chr14	68980175	68980624	0.0015354	-0.100397	15	0.031494	0.13189
chr14	69259547	69259654	0.0029574	0.113281	6	0.14533	0.03205
chr14	73756086	73756851	0.038769	-0.148582	11	0.045809	0.19439
chr14	75293746	75293844	0.046731	-0.143319	9	0.052967	0.19629
chr14	77096635	77096831	0.0084164	-0.123048	11	0.035375	0.15842
chr14	91254127	91254366	0.0099676	-0.140661	9	0.081452	0.22211
chr14	93331637	93331753	0.00067781	-0.135761	10	0.066307	0.20207
chr14	99791697	99791783	0.0086302	-0.128927	5	0.027362	0.15629
chr14	100851226	100851482	0.026842	-0.145557	7	0.024541	0.1701
chr14	102088058	102088153	0.012115	-0.120278	6	0.037469	0.15775
chr14	102306733	102306810	0.046731	-0.109925	7	0.038221	0.14815
chr14	104579247	104579635	0.048368	-0.121065	9	0.037826	0.15889
chr14	104580307	104580925	0.00078285	-0.156573	15	0.047815	0.20439
chr14	104801428	104801769	0.00010838	-0.100756	16	0.030866	0.13162
chr14	104969894	104970295	0.021391	-0.124953	10	0.058162	0.18312
chr14	104985345	104985524	0.0037727	-0.122975	15	0.04026	0.16324
chr14	105065555	105065871	0.046731	-0.104104	8	0.047285	0.15139
chr14	105092143	105092821	3.38e-06	-0.104773	20	0.028396	0.13317
chr14	105182627	105183025	0.00010669	-0.117881	16	0.033005	0.15089
chr14	105472537	105472654	0.046731	-0.104142	5	0.043507	0.14765
chr14	105485797	105486391	1.47e-07	-0.115251	26	0.039714	0.15497
chr14_KI270845v1_alt	137020	137191	9.61e-05	-0.187967	7	0.0077699	0.19574
chr15	20755770	20755856	0.016558	-0.100271	11	0.022677	0.12295
chr15	25170416	25170476	0.031519	0.123508	5	0.1562	0.032688
chr15	28850175	28850245	0.01208	0.189092	6	0.21318	0.024088
chr15	28885936	28886387	1.27e-27	0.117177	73	0.12907	0.011893
chr15	29571351	29571577	0.0050624	0.106619	16	0.13434	0.02772
chr15	32719080	32719356	9.08e-06	0.159795	17	0.18311	0.023311
chr15	39933473	39933652	0.0045231	-0.131858	14	0.042897	0.17475
chr15	40252889	40253037	5.08e-08	0.108142	18	0.13826	0.030117
chr15	40767822	40767981	0.046731	-0.120108	6	0.046251	0.16636
chr15	40769689	40769890	0.004837	-0.144267	8	0.026146	0.17041
chr15	42274533	42274711	0.046731	-0.109042	6	0.033884	0.14293
chr15	42275099	42275405	0.046731	-0.144159	8	0.042159	0.18632
chr15	43775878	43776500	0.00019951	-0.109176	22	0.071354	0.18053
chr15	58066247	58066326	0.0099396	0.134496	9	0.15898	0.024479
chr15	59657812	59658038	8.74e-05	-0.116749	14	0.019576	0.13633
chr15	64776582	64776738	0.031687	-0.119144	14	0.046743	0.16589
chr15	72396025	72396187	6.02e-05	0.111054	13	0.15871	0.047652
chr15	78751684	78751772	0.0086302	0.130537	5	0.14446	0.013928
chr15	80999498	81000087	0.021038	-0.106893	17	0.072993	0.17989
chr15	83488096	83488191	0.0030503	0.119533	5	0.12181	0.0022727
chr15	85772546	85773030	0.015914	-0.109518	11	0.051327	0.16085
chr15	90658786	90659002	0.012115	-0.118841	11	0.061145	0.17999
chr15	96323664	96324027	0.046731	-0.127965	6	0.024744	0.15271
chr15	101491056	101491209	0.0086302	-0.154636	5	0.036816	0.19145
chr15_KI270905v1_alt	4933507	4933808	0.00045489	0.119369	10	0.13056	0.011187
chr16	383458	383739	6.34e-06	-0.11213	13	0.022113	0.13424
chr16	980271	980367	0.0028323	-0.145391	13	0.044909	0.1903
chr16	1703649	1703977	0.033687	-0.142141	9	0.042991	0.18513
chr16	1962624	1962837	0.029024	-0.106907	12	0.039975	0.14688
chr16	2090913	2091049	4.91e-09	-0.165902	19	0.031333	0.19723
chr16	2131682	2131817	0.0069484	-0.118909	8	0.020569	0.13948
chr16	2212739	2212851	0.036346	-0.11882	6	0.056513	0.17533
chr16	2236821	2236984	1.23e-07	0.122435	21	0.14932	0.026888
chr16	2638259	2638617	0.019626	0.134374	11	0.17553	0.041154
chr16	2754315	2754445	0.0068673	-0.117897	10	0.069654	0.18755
chr16	3060807	3060910	0.046731	-0.166712	5	0.046429	0.21314
chr16	6019397	6019462	0.0043679	0.121736	12	0.14804	0.026308
chr16	8863349	8863774	0.0174	-0.133919	10	0.06608	0.2
chr16	8869725	8869951	0.00067506	-0.111478	16	0.031239	0.14272
chr16	8965484	8965591	0.036346	-0.105624	6	0.01749	0.12311
chr16	14303979	14304439	0.00011126	-0.11536	15	0.036137	0.1515
chr16	30182308	30182687	0.013698	-0.176343	10	0.09247	0.26881
chr16	31135420	31135733	0.013658	-0.127313	14	0.034148	0.16146
chr16	31201221	31201592	0.012115	-0.166197	6	0.041414	0.20761
chr16	47858586	47858938	0.018664	-0.147199	7	0.030197	0.1774
chr16	47887688	47887961	0.014058	-0.113804	5	0.031356	0.14516
chr16	49664332	49664826	8.96e-05	-0.154006	14	0.033014	0.18702
chr16	50698359	50698558	0.00059013	-0.168162	7	0.023146	0.19131
chr16	56617074	56617145	0.0030504	-0.175195	6	0.029966	0.20516
chr16	57537310	57537714	0.014112	-0.115293	9	0.045491	0.16078
chr16	67394636	67394796	0.012485	-0.107018	28	0.060063	0.16708
chr16	67395005	67395120	0.00020089	-0.176099	11	0.051897	0.228
chr16	68234558	68234994	0.036346	-0.150187	6	0.055923	0.20611
chr16	69727532	69727772	0.046731	-0.136562	5	0.082189	0.21875
chr16	74997942	74998371	0.0017753	-0.107921	14	0.044271	0.15219
chr16	83807434	83807687	0.0063363	-0.218247	7	0.069765	0.28801
chr16	85134777	85135137	0.0020302	-0.109566	15	0.052107	0.16167
chr16	85800685	85800919	0.0040264	-0.124506	16	0.053745	0.17825
chr16	86554444	86554676	0.0174	-0.149263	6	0.058941	0.2082
chr16	87835719	87835848	0.048155	-0.153485	9	0.064461	0.21795
chr16	87950465	87950580	0.030036	-0.112879	10	0.053262	0.16614
chr16	88812873	88813158	0.032859	-0.10525	16	0.068361	0.17361
chr16	88813230	88813403	0.046731	-0.161544	7	0.036319	0.19786
chr16	88941072	88941327	3.09e-13	0.104238	42	0.11657	0.012328
chr16	89200992	89201130	6.67e-05	0.108192	21	0.12694	0.018753
chr16_GL383556v1_alt	56698	56749	0.0078229	-0.193542	6	0.038368	0.23191
chr17	1269952	1270030	0.031519	0.117854	5	0.1616	0.043746
chr17	1270741	1270845	5.76e-05	0.11314	18	0.15742	0.044284
chr17	1492443	1492508	0.00486	-0.146755	6	0.078941	0.2257
chr17	1493206	1493593	0.0034513	-0.137277	10	0.038824	0.1761
chr17	1563319	1563516	0.0076563	-0.177271	12	0.072553	0.24982
chr17	3558893	3559144	0.0017299	-0.110676	14	0.05124	0.16192
chr17	4709323	4709524	6.43e-06	-0.121915	23	0.047646	0.16956
chr17	4789041	4789253	0.0042421	-0.111125	16	0.04965	0.16078
chr17	5500946	5501025	0.0026884	0.101542	7	0.10282	0.0012755
chr17	7853261	7853478	0.013404	-0.100762	23	0.06209	0.16285
chr17	8087560	8087771	0.0075996	-0.128099	6	0.026827	0.15493
chr17	8384731	8385086	0.014058	-0.136136	7	0.048609	0.18474
chr17	16216217	16216297	0.0063673	-0.116786	7	0.05138	0.16817
chr17	17206865	17207137	0.018332	-0.104837	13	0.064539	0.16938
chr17	18857058	18857108	0.046731	0.118051	6	0.17199	0.053937
chr17	19271251	19271932	0.038626	-0.110513	10	0.053732	0.16425
chr17	20154783	20154930	0.025239	-0.148357	6	0.039363	0.18772
chr17	27295899	27296075	0.0034997	-0.12789	10	0.029379	0.15727
chr17	27471471	27472186	0.010499	-0.134911	12	0.07432	0.20923
chr17	28719178	28719257	0.036346	-0.171232	6	0.033279	0.20451
chr17	29566068	29566247	1.3e-08	-0.102247	18	0.025238	0.12749
chr17	35089738	35090169	0.00037748	-0.12062	16	0.032994	0.15361
chr17	39625951	39626127	0.046731	-0.113493	6	0.040878	0.15437
chr17	39663881	39663965	0.014058	-0.113093	7	0.047027	0.16012
chr17	40014084	40014179	0.0013503	-0.148752	8	0.048487	0.19724
chr17	40285746	40286042	0.032523	-0.110823	9	0.049397	0.16022
chr17	40341378	40341672	9.66e-25	0.145391	34	0.15994	0.014545
chr17	40342776	40342876	0.032144	0.132365	9	0.157	0.024635
chr17	41517069	41517147	0.037601	-0.154659	7	0.062582	0.21724
chr17	41586433	41586780	0.001476	-0.123675	17	0.024284	0.14796
chr17	44389790	44390085	0.036346	-0.172941	6	0.064391	0.23733
chr17	44690896	44691036	0.038534	-0.104985	10	0.068164	0.17315
chr17	45052556	45052849	0.010081	-0.165933	8	0.059958	0.22589
chr17	45261896	45262049	0.00030986	0.143789	12	0.1596	0.015809
chr17	48595462	48595562	0.0030503	-0.184872	5	0.058839	0.24371
chr17	49360132	49360614	0.025323	-0.107347	6	0.018745	0.12609
chr17	50054737	50054959	0.046731	-0.126954	12	0.054395	0.18135
chr17	50540207	50540293	0.0198	-0.105372	5	0.022992	0.12836
chr17	58327945	58328244	0.0078783	-0.113947	12	0.044817	0.15876
chr17	58331018	58331225	0.021625	-0.111149	12	0.090722	0.20187
chr17	58337539	58337660	0.0063662	-0.10732	7	0.021865	0.12919
chr17	58338275	58338371	0.0198	-0.102022	5	0.0073878	0.10941
chr17	58519501	58519565	0.018451	-0.12271	7	0.057532	0.18024
chr17	59838879	59839461	0.00011848	-0.110189	18	0.018904	0.12909
chr17	59965170	59965384	0.0067939	-0.119381	8	0.037267	0.15665
chr17	61452124	61452259	4.72e-07	0.133485	16	0.16005	0.026564
chr17	61454914	61455011	0.025012	-0.107632	9	0.055531	0.16316
chr17	62965438	62965686	0.037737	-0.14023	10	0.074876	0.21511
chr17	63698568	63698794	7.11e-06	-0.153793	15	0.023575	0.17737
chr17	64781675	64781773	0.0174	-0.117214	6	0.017932	0.13515
chr17	65058602	65059004	0.014058	-0.180125	5	0.050031	0.23016
chr17	72640207	72640441	0.033791	-0.105547	11	0.043037	0.14858
chr17	73093012	73093298	0.0095644	-0.179198	10	0.041638	0.22084
chr17	74533056	74533299	0.046731	-0.110623	5	0.020309	0.13093
chr17	74548459	74548707	0.046731	-0.131181	5	0.025252	0.15643
chr17	74735513	74735614	0.0078229	-0.11634	6	0.055821	0.17216
chr17	75721638	75721727	0.0030503	-0.117341	6	0.01984	0.13718
chr17	75844266	75844491	2.99e-05	-0.161672	11	0.061197	0.22287
chr17	75845113	75845264	0.0078014	-0.131649	6	0.045458	0.17711
chr17	76000150	76000380	0.0017707	-0.115425	14	0.045591	0.16102
chr17	76053518	76054240	0.00045698	-0.13547	13	0.054113	0.18958
chr17	76527284	76527533	0.0071147	-0.10571	8	0.050357	0.15607
chr17	76555665	76555784	0.0086302	-0.145743	5	0.062919	0.20866
chr17	77286693	77287158	0.018491	-0.126344	13	0.072225	0.19857
chr17	77319875	77320080	0.032284	0.104541	15	0.16554	0.061002
chr17	77373089	77373585	1.88e-12	0.107836	42	0.13162	0.023789
chr17	77373934	77374536	2.31e-07	0.110684	44	0.1599	0.049212
chr17	77884048	77884189	0.046731	-0.116177	5	0.04101	0.15719
chr17	78361301	78361773	0.031519	-0.102862	14	0.053659	0.15652
chr17	78903416	78904014	0.00486	-0.141197	15	0.049169	0.19037
chr17	79517508	79518327	0.0061446	-0.112899	19	0.051087	0.16399
chr17	79611304	79611359	0.0010765	0.111127	10	0.14322	0.032092
chr17	80221553	80221619	0.036346	-0.123475	6	0.021824	0.1453
chr17	80258822	80259738	0.009109	-0.109749	19	0.082928	0.19268
chr17	80416026	80416129	0.046731	-0.127147	5	0.042995	0.17014
chr17	81035993	81036273	0.0028649	-0.120099	15	0.056758	0.17686
chr17	81135045	81135233	0.012115	-0.138995	6	0.029319	0.16831
chr17	81238016	81238174	0.00083284	-0.135795	8	0.021548	0.15734
chr17	81310267	81310330	0.006366	-0.106702	7	0.019833	0.12654
chr17	81528241	81528698	0.0030319	-0.104	30	0.065075	0.16908
chr17	82319885	82320018	0.0049346	-0.108378	9	0.017712	0.12609
chr17	82334444	82334579	0.00031966	-0.101085	12	0.040158	0.14124
chr17	83054185	83054352	0.01876	-0.173094	7	0.056952	0.23005
chr17	83078223	83078599	0.00013485	-0.108745	19	0.04098	0.14972
chr17_GL383563v3_alt	121301	121594	0.00486	-0.143686	10	0.042378	0.18606
chr17_KI270857v1_alt	2753565	2754052	0.0174	-0.121571	15	0.095075	0.21665
chr18	501136	501432	0.0174	-0.103972	14	0.039353	0.14333
chr18	3013906	3014032	0.0174	-0.180333	6	0.084971	0.2653
chr18	3246582	3246880	6.76e-06	-0.115102	15	0.022738	0.13784
chr18	3452758	3453642	1.07e-06	-0.119965	25	0.055923	0.17589
chr18	8607828	8608099	0.00080187	-0.177906	8	0.041169	0.21907
chr18	11752391	11752621	2.23e-06	0.10345	22	0.12767	0.024218
chr18	23132687	23132930	0.00486	-0.105402	13	0.034013	0.13942
chr18	49560914	49561398	3.5e-05	0.101927	40	0.13546	0.033537
chr18	50266257	50266665	3.41e-13	0.109481	32	0.12787	0.018388
chr18	50268514	50268652	0.0033748	0.141737	11	0.19341	0.051669
chr18	54958842	54959136	0.0044522	-0.129829	14	0.049081	0.17891
chr18	57804635	57804927	0.046731	-0.164004	5	0.038826	0.20283
chr18	63321771	63321856	0.025233	-0.111971	6	0.050935	0.16291
chr18	65750457	65750621	0.032724	0.106312	17	0.148	0.04169
chr18	69401215	69401494	0.010826	0.101605	15	0.14106	0.039451
chr18	72867697	72867779	0.033964	0.133441	11	0.1714	0.037964
chr18	79963031	79963206	2.27e-05	-0.160868	10	0.016391	0.17726
chr19	640270	640346	0.0086302	-0.152182	5	0.049747	0.20193
chr19	1070835	1071148	0.0015496	-0.111445	15	0.039632	0.15108
chr19	1174426	1174680	0.018942	-0.122789	8	0.026413	0.1492
chr19	1284141	1284458	0.0092129	-0.100556	10	0.052121	0.15268
chr19	1955095	1955201	0.014058	-0.125967	7	0.041338	0.16731
chr19	2094907	2095149	0.0023682	-0.179766	11	0.075662	0.25543
chr19	2975090	2975848	0.0020947	-0.112888	18	0.069289	0.18218
chr19	3048049	3048206	0.046731	-0.127442	7	0.056542	0.18398
chr19	3154772	3155004	0.046731	-0.114753	5	0.040117	0.15487
chr19	3155651	3155775	0.037576	0.107866	7	0.15387	0.045999
chr19	4006525	4006728	0.018255	-0.125361	8	0.041748	0.16711
chr19	4725692	4725829	0.046731	-0.134783	6	0.033456	0.16824
chr19	7021734	7021927	4.15e-05	0.178031	10	0.22697	0.048938
chr19	8151439	8151537	0.0198	-0.190046	5	0.027081	0.21713
chr19	8579685	8579906	0.049624	-0.10941	13	0.043541	0.15295
chr19	10519112	10519252	0.0094512	0.104161	8	0.1474	0.043239
chr19	10870260	10870484	0.046731	-0.114746	11	0.044245	0.15899
chr19	11577822	11578307	0.030597	-0.114084	10	0.034068	0.14815
chr19	11888155	11888297	5.18e-09	0.103989	16	0.1117	0.0077145
chr19	12881898	12882279	0.0002688	-0.122512	15	0.047741	0.17025
chr19	14528709	14528812	0.046731	-0.159235	5	0.05003	0.20927
chr19	16110604	16110983	0.021333	-0.10348	23	0.0583	0.16178
chr19	16197111	16197534	0.046731	-0.119666	5	0.062137	0.1818
chr19	17091841	17092027	0.00093922	-0.152707	5	0.040273	0.19298
chr19	18171682	18171779	0.046731	-0.122296	7	0.046793	0.16909
chr19	18570876	18571139	0.0002587	-0.171796	15	0.041822	0.21362
chr19	19432740	19433409	0.036346	-0.11429	6	0.077183	0.19147
chr19	19515561	19515796	0.010345	-0.104163	12	0.052194	0.15636
chr19	19628982	19629217	0.0063673	-0.119955	15	0.060893	0.18085
chr19	21852969	21853148	0.014308	-0.130334	8	0.018707	0.14904
chr19	22423427	22423534	0.017699	0.10405	9	0.13723	0.033182
chr19	29526779	29526848	0.0022144	0.111953	9	0.11787	0.0059168
chr19	32973722	32973833	0.036346	0.112357	6	0.13668	0.024323
chr19	33303933	33304030	0.014662	0.100395	8	0.14041	0.040018
chr19	33372597	33372756	3.65e-05	-0.124269	16	0.060063	0.18433
chr19	34678174	34678254	0.0136	0.118696	10	0.13373	0.015038
chr19	34832636	34832749	0.046431	0.128916	9	0.1923	0.063384
chr19	36797634	36797755	2.53e-12	0.127375	18	0.13789	0.01052
chr19	39443980	39444114	0.014451	-0.109193	8	0.042547	0.15174
chr19	41226762	41226864	0.010103	-0.123008	8	0.054794	0.1778
chr19	42075104	42075174	0.0030503	-0.185195	5	0.045707	0.2309
chr19	42421616	42422536	9.63e-05	-0.126753	21	0.052097	0.17885
chr19	44776469	44776659	1.05e-06	-0.113582	12	0.0092694	0.12285
chr19	44843900	44844123	0.00018082	-0.168325	10	0.044888	0.21321
chr19	44904863	44905327	0.0058231	-0.108832	12	0.043442	0.15227
chr19	45090953	45091270	1.35e-05	-0.10092	18	0.051654	0.15257
chr19	45091592	45091700	1.36e-05	0.122872	12	0.13295	0.010076
chr19	45092438	45092555	7.01e-05	0.115352	10	0.13907	0.023721
chr19	45425557	45425699	0.046731	-0.199266	5	0.077901	0.27717
chr19	45498016	45498347	0.0174	-0.10045	6	0.017992	0.11844
chr19	46636971	46637081	0.014058	-0.184109	5	0.036063	0.22017
chr19	46785106	46786014	0.01208	-0.109598	20	0.059132	0.16873
chr19	47232754	47232976	0.046731	-0.124221	5	0.02637	0.15059
chr19	48321107	48321232	0.048638	-0.103389	9	0.045233	0.14862
chr19	48740542	48741335	0.0085859	-0.101132	24	0.084608	0.18574
chr19	48753299	48753417	0.046019	-0.110562	9	0.048648	0.15921
chr19	49489928	49490608	0.0010811	-0.123893	21	0.057804	0.1817
chr19	49860997	49861287	0.042514	-0.103742	11	0.095972	0.19971
chr19	50430736	50431133	0.0087471	-0.125325	11	0.04578	0.17111
chr19	51206584	51206637	0.0198	0.103185	5	0.12265	0.019461
chr19	51503445	51503605	0.046731	-0.158435	5	0.016544	0.17498
chr19	51887534	51887720	3.57e-06	-0.106576	13	0.023583	0.13016
chr19	52094336	52094495	0.046731	-0.11579	5	0.034309	0.1501
chr19	52336569	52336862	0.031519	0.103091	19	0.11576	0.012668
chr19	52859972	52860133	0.002254	0.14951	12	0.18413	0.034618
chr19	53554703	53554784	0.0093846	-0.194461	7	0.089273	0.28373
chr19	53554817	53554917	0.0032093	-0.117215	10	0.071392	0.18861
chr19	53692682	53692926	0.0023956	0.125574	10	0.15193	0.026356
chr19	53752423	53752721	0.014058	0.161045	7	0.21753	0.056485
chr19	56538306	56538445	0.010046	0.102708	14	0.11465	0.011942
chr19	56840645	56840994	1.83e-06	-0.13898	15	0.037198	0.17618
chr19	57709110	57709294	0.031379	0.106213	13	0.14968	0.043468
chr19	57727430	57727560	2.74e-06	0.102965	14	0.11943	0.016466
chr19_KI270865v1_alt	49458	49544	0.036346	-0.106389	6	0.02707	0.13346
chr19_KI270868v1_alt	19827	19980	0.0018348	-0.195123	6	0.033037	0.22816
chr1_GL383519v1_alt	79796	79890	0.00486	0.120828	8	0.1687	0.047875
chr1_KI270762v1_alt	115741	116465	0.0090172	-0.101621	16	0.053329	0.15495
chr2	5691981	5692105	2.64e-06	0.101419	22	0.12181	0.020392
chr2	5693332	5693402	0.031519	0.109106	13	0.15517	0.046059
chr2	8837893	8838071	0.046731	-0.101666	7	0.04307	0.14474
chr2	10042627	10042679	0.012109	0.130008	6	0.15364	0.023631
chr2	10045721	10045926	0.025321	-0.103718	6	0.076414	0.18013
chr2	12737472	12737630	0.031519	-0.22107	5	0.064577	0.28565
chr2	19359073	19359209	0.010099	-0.140738	8	0.037303	0.17804
chr2	20445080	20445395	0.048236	-0.102697	9	0.063906	0.1666
chr2	25878954	25879276	0.046731	-0.138694	5	0.042517	0.18121
chr2	27134960	27135079	0.0024061	-0.170205	7	0.069932	0.24014
chr2	30230825	30230995	0.0086856	0.115556	13	0.15774	0.042188
chr2	37197367	37197661	8.2e-06	-0.245556	10	0.046671	0.29223
chr2	38037819	38038035	0.018632	-0.115458	8	0.034742	0.1502
chr2	38515458	38515686	0.00070348	-0.110585	10	0.042262	0.15285
chr2	39243845	39243999	4.17e-05	-0.113898	22	0.062502	0.1764
chr2	47344476	47344974	0.01523	-0.139325	13	0.050023	0.18935
chr2	47571707	47572017	0.00018447	0.102944	27	0.13734	0.034399
chr2	47781940	47782130	0.037456	-0.124571	7	0.029807	0.15438
chr2	64606626	64607146	2.93e-10	-0.161323	16	0.026059	0.18738
chr2	65366584	65367112	0.0174	-0.117739	10	0.04194	0.15968
chr2	74418488	74418865	2.23e-05	-0.136025	17	0.039964	0.17599
chr2	80302573	80302641	0.046731	0.120891	10	0.14908	0.028191
chr2	83522574	83522667	0.025239	0.12265	9	0.17493	0.052283
chr2	85562147	85562365	0.046731	-0.112061	9	0.041393	0.15345
chr2	86861133	86861544	0.040412	-0.107562	14	0.039053	0.14662
chr2	100322399	100322585	0.00019784	0.139887	22	0.15243	0.012547
chr2	101307266	101307792	1.83e-05	-0.121473	19	0.046024	0.1675
chr2	102187064	102187224	0.046816	-0.14678	9	0.055998	0.20278
chr2	104853368	104853514	0.026382	0.105236	17	0.13994	0.034704
chr2	106065752	106065814	0.010099	0.132486	8	0.15973	0.027246
chr2	108533014	108533266	0.0198	-0.147945	5	0.074576	0.22252
chr2	109615391	109615779	9.87e-06	-0.104313	29	0.07282	0.17713
chr2	111118482	111118784	0.00040814	-0.10573	17	0.031203	0.13693
chr2	113235586	113235827	0.0048293	0.104623	18	0.18488	0.080255
chr2	113236457	113236593	0.014058	0.128297	9	0.1684	0.040099
chr2	113278427	113278564	0.0015699	0.145146	9	0.18913	0.043983
chr2	115161099	115161261	2.34e-06	0.216154	13	0.2373	0.021145
chr2	119431314	119431447	0.014534	-0.131963	8	0.018608	0.15057
chr2	128864721	128864953	0.00029049	0.103815	17	0.14817	0.044359
chr2	130550416	130550564	0.046731	0.105515	5	0.13817	0.032658
chr2	157443853	157443963	0.018963	0.109684	8	0.12969	0.020004
chr2	171433239	171433388	0.014058	-0.140279	5	0.036408	0.17669
chr2	176149657	176149744	0.0078014	0.160406	6	0.19844	0.038031
chr2	176151818	176151932	6.1e-05	0.112011	14	0.14226	0.030253
chr2	176157054	176157105	0.001005	0.19495	7	0.22711	0.032158
chr2	187556244	187556432	0.019001	0.117332	8	0.13779	0.020461
chr2	195655844	195656653	0.040458	-0.127655	14	0.048992	0.17665
chr2	196928297	196928393	0.0021152	-0.124933	8	0.094483	0.21942
chr2	200866268	200866390	0.0198	0.104793	5	0.14144	0.036644
chr2	201070449	201070608	0.045692	-0.118826	11	0.10073	0.21956
chr2	204544449	204544746	0.046731	-0.119425	5	0.066745	0.18617
chr2	207710550	207710689	0.022112	-0.122751	10	0.062608	0.18536
chr2	218216196	218216662	0.0017053	-0.122109	14	0.059327	0.18144
chr2	230924627	230924866	1.35e-05	-0.119136	10	0.011409	0.13055
chr2	235026381	235026640	0.0062928	-0.180042	7	0.050377	0.23042
chr2	235503294	235503370	0.046731	0.148521	6	0.21518	0.066656
chr2	235518851	235518943	0.0174	-0.101556	6	0.037848	0.1394
chr2	236507471	236507537	0.00038905	0.106314	9	0.12506	0.018751
chr2	237968356	237968533	0.01869	-0.100371	7	0.069189	0.16956
chr2	238846604	238846766	0.0077936	0.104203	19	0.13518	0.030978
chr2	238848068	238848148	0.0023705	0.10437	9	0.11031	0.0059439
chr2	240136771	240137092	0.049134	-0.12762	13	0.043477	0.1711
chr2	240434156	240434731	0.045845	-0.13127	11	0.047893	0.17916
chr2	240453833	240453979	6.07e-06	0.133403	20	0.15681	0.023407
chr2	240565983	240566116	0.031519	-0.108786	5	0.009266	0.11805
chr2	240566935	240567702	1.69e-08	-0.105641	29	0.032524	0.13817
chr2	240624937	240625056	0.018625	-0.128653	7	0.051329	0.17998
chr2	240683783	240683978	0.0001859	-0.130685	12	0.032623	0.16331
chr2	241808980	241809124	0.012115	0.129064	11	0.20415	0.075084
chr2	241901201	241901722	0.01599	-0.165928	13	0.047235	0.21316
chr20	610099	610190	0.048834	0.131265	12	0.1686	0.037336
chr20	16574565	16574743	0.0174	-0.126918	6	0.078891	0.20581
chr20	17682944	17683327	0.0102	-0.122206	12	0.060536	0.18274
chr20	25796886	25797002	0.00030897	-0.168179	11	0.034039	0.20222
chr20	31513725	31513926	0.031519	-0.103073	14	0.044954	0.14803
chr20	31606633	31607191	0.018496	-0.11427	8	0.046223	0.16049
chr20	34113209	34113402	2.47e-05	-0.135688	13	0.046319	0.18201
chr20	35278400	35278787	0.0013865	-0.114521	17	0.056937	0.17146
chr20	35292045	35292120	0.012131	-0.127955	6	0.042648	0.1706
chr20	35615553	35615617	0.046731	-0.111259	7	0.011759	0.12302
chr20	36540957	36541059	0.013668	-0.109129	10	0.039377	0.14851
chr20	36860777	36860897	0.0094512	-0.111032	7	0.038593	0.14962
chr20	37521099	37521264	0.00075666	-0.119018	15	0.053601	0.17262
chr20	37521444	37521514	0.00021032	-0.128206	12	0.035332	0.16354
chr20	37522661	37523069	0.00047625	-0.115667	22	0.075676	0.19134
chr20	38599764	38599875	0.046731	-0.126549	5	0.027951	0.1545
chr20	41340919	41341231	0.03332	-0.116242	11	0.076171	0.19241
chr20	41619137	41619615	0.025413	-0.10003	14	0.056581	0.15661
chr20	45306617	45306672	0.0071406	-0.150955	8	0.040435	0.19139
chr20	45880605	45880831	0.0174	-0.11168	12	0.032168	0.14385
chr20	46684048	46684153	0.0025524	-0.143039	7	0.028689	0.17173
chr20	47317211	47318147	0.0011909	-0.103051	18	0.026213	0.12926
chr20	49981945	49982354	4.6e-06	-0.111097	17	0.044956	0.15605
chr20	50267612	50267845	4.46e-07	-0.172181	10	0.053883	0.22606
chr20	58692119	58692301	0.00018559	-0.204985	7	0.050604	0.25559
chr20	58888399	58888783	5.1e-06	-0.123388	32	0.051248	0.17464
chr20	58889853	58889945	0.00074963	-0.102499	11	0.026801	0.1293
chr20	58980651	58980809	0.036346	-0.165036	6	0.027025	0.19206
chr20	59043295	59043647	0.026456	-0.101399	16	0.069184	0.17058
chr20	61719881	61720059	0.014144	-0.100171	8	0.02358	0.12375
chr20	62350920	62351024	0.046731	-0.124156	6	0.052418	0.17657
chr20	62353451	62353502	0.046731	-0.178213	5	0.043031	0.22124
chr20	62550033	62550128	0.014058	-0.165884	5	0.015076	0.18096
chr20	62552470	62552590	0.0030503	-0.144459	6	0.020438	0.1649
chr20	63177827	63177917	4.77e-07	0.100571	16	0.11188	0.011306
chr20	63178099	63178339	1.31e-08	0.122485	31	0.16596	0.043475
chr20	63178407	63178525	2.82e-06	0.124925	17	0.14631	0.021389
chr20	63251450	63251580	0.0174	-0.11838	10	0.02574	0.14412
chr20	63474850	63474925	0.012115	-0.127238	6	0.020258	0.1475
chr20	63537079	63537330	2.13e-06	-0.12265	22	0.047206	0.16986
chr20	63547467	63547534	0.0016449	-0.133684	7	0.02836	0.16204
chr20	63628752	63628822	0.046731	-0.142261	5	0.022592	0.16485
chr20	63736601	63737111	0.01009	-0.132114	8	0.05057	0.18268
chr20	63832454	63832625	0.0018417	-0.115946	13	0.058125	0.17407
chr20	64077330	64078742	3.97e-05	-0.125642	26	0.074505	0.20015
chr20_KI270870v1_alt	12763	13313	0.0198	-0.105719	14	0.045195	0.15091
chr21	5013857	5014129	0.0010019	-0.133375	13	0.04252	0.17589
chr21	6060369	6060661	0.0070809	-0.13803	10	0.043612	0.18164
chr21	7744452	7744649	0.03885	-0.1191	13	0.042243	0.16134
chr21	17511468	17511525	0.0086302	0.164029	5	0.21912	0.055092
chr21	18244809	18244914	0.018848	0.183887	8	0.21698	0.033089
chr21	18245510	18245744	0.046731	0.139567	13	0.15769	0.018124
chr21	24839632	24839686	0.031519	0.193826	5	0.22821	0.034386
chr21	26847114	26847598	0.0174	-0.103383	12	0.044269	0.14765
chr21	26966775	26966943	0.00013813	0.153822	12	0.17347	0.019648
chr21	30503129	30503285	0.037639	0.111762	7	0.14592	0.034161
chr21	31657961	31658220	0.0042578	-0.13546	7	0.06185	0.19731
chr21	40632647	40633423	0.0093419	0.111447	17	0.16191	0.050461
chr21	45409549	45410163	2.3e-08	-0.138315	30	0.068044	0.20636
chr21	45478188	45478243	0.00017381	0.160295	8	0.20083	0.040532
chr22	17629934	17630016	0.002917	-0.147068	6	0.029816	0.17688
chr22	19723130	19723341	2.11e-07	-0.126593	19	0.050847	0.17744
chr22	19723433	19723578	2.64e-08	-0.119953	16	0.034145	0.1541
chr22	21736228	21736288	0.046731	0.126161	7	0.16967	0.043508
chr22	21736311	21736429	0.0016157	0.110594	14	0.17857	0.067974
chr22	22244960	22245081	0.046526	0.101757	9	0.14608	0.044323
chr22	24180950	24181255	0.013738	-0.112311	10	0.052449	0.16476
chr22	24594223	24594350	0.014058	-0.156674	5	0.024738	0.18141
chr22	24603224	24603685	0.031519	-0.129238	13	0.056469	0.18571
chr22	24632587	24632754	0.0094512	-0.107565	7	0.045041	0.15261
chr22	28801594	28801784	0.016406	-0.124682	11	0.066792	0.19147
chr22	30265994	30266215	0.046731	-0.10251	12	0.069301	0.17181
chr22	30266821	30267087	0.0020878	-0.171592	15	0.066522	0.23811
chr22	31332818	31333652	0.0086302	-0.107417	5	0.025621	0.13304
chr22	36162786	36163082	0.031519	-0.120203	5	0.064099	0.1843
chr22	36530046	36530600	3.52e-05	-0.104785	21	0.059778	0.16456
chr22	37905376	37905652	0.00083716	-0.214073	8	0.013418	0.22749
chr22	39995368	39995464	0.0064711	-0.141527	11	0.024355	0.16588
chr22	40637846	40638477	0.0041145	-0.15023	12	0.048111	0.19834
chr22	43210973	43211069	0.0063711	0.172623	7	0.22157	0.04895
chr22	45202017	45202587	0.0020261	-0.128562	13	0.044166	0.17273
chr22	48575384	48575476	6.44e-06	0.132135	17	0.14525	0.013111
chr22	50085230	50085526	0.0010765	-0.129393	12	0.05438	0.18377
chr22	50251948	50252126	0.0070427	-0.108002	8	0.03955	0.14755
chr22	50262697	50262804	0.0174	-0.119697	6	0.027415	0.14711
chr3	3799465	3799552	2.19e-07	0.139476	14	0.14907	0.0095955
chr3	3801906	3802065	0.0030503	0.205612	5	0.25333	0.047719
chr3	4751069	4751335	0.025305	-0.166542	6	0.053075	0.21962
chr3	9914593	9915014	0.046731	-0.125636	5	0.067678	0.19331
chr3	9915253	9915419	8.51e-14	0.155986	25	0.16377	0.0077878
chr3	9932426	9932525	0.026029	-0.116799	7	0.029637	0.14644
chr3	16883478	16883694	0.0049428	-0.147696	9	0.052185	0.19988
chr3	27484998	27485193	0.046882	-0.11015	9	0.055992	0.16614
chr3	32817514	32817637	6.4e-06	0.185543	13	0.20219	0.016647
chr3	32818141	32818328	1.8e-06	0.123067	18	0.13401	0.010939
chr3	42091377	42091612	0.0003886	-0.141451	9	0.035226	0.17668
chr3	42683783	42683989	0.0005612	-0.204474	7	0.026042	0.23052
chr3	42936228	42936441	0.0078014	-0.112862	14	0.04942	0.16228
chr3	47009367	47009511	0.036346	0.129315	8	0.14866	0.019341
chr3	48565941	48566302	0.046731	-0.11783	5	0.049047	0.16688
chr3	50312541	50312821	0.00030986	-0.134247	18	0.045507	0.17975
chr3	51778716	51778812	0.037385	0.133085	7	0.16669	0.03361
chr3	52244038	52244757	0.00062771	-0.126997	14	0.049612	0.17661
chr3	53492868	53493716	0.0174	-0.115132	15	0.036009	0.15114
chr3	58490958	58491393	0.020324	-0.142237	15	0.10139	0.24363
chr3	67656006	67656143	0.02658	-0.102843	8	0.069571	0.17241
chr3	68932270	68932374	0.0043024	0.157228	12	0.18928	0.032052
chr3	71726264	71726352	0.0174	-0.174448	6	0.05318	0.22763
chr3	77098112	77098180	0.046731	0.138463	5	0.18611	0.047644
chr3	85504807	85504954	0.00486	0.102226	15	0.13938	0.037158
chr3	87792883	87793076	0.0010685	0.123104	12	0.13715	0.014042
chr3	119463992	119464176	0.0086302	-0.171056	5	0.031778	0.20283
chr3	128075534	128075597	0.036346	0.105548	6	0.14658	0.041029
chr3	129974643	129974700	1.64e-05	0.112388	9	0.13168	0.019296
chr3	130094649	130095070	0.00074893	-0.104961	11	0.033496	0.13846
chr3	132316900	132316981	0.014058	-0.139338	5	0.031199	0.17054
chr3	134312170	134312923	4.54e-06	-0.112205	29	0.068466	0.18067
chr3	134367696	134368881	0.039005	-0.109511	10	0.036026	0.14554
chr3	134375201	134375393	0.013749	-0.104488	10	0.028972	0.13346
chr3	136957829	136958176	0.0023918	-0.162777	7	0.0509	0.21368
chr3	149474993	149475230	0.0198	-0.174708	5	0.022403	0.19711
chr3	156812627	156812869	0.046731	-0.104166	5	0.044686	0.14885
chr3	170418815	170418957	1.73e-13	0.14077	21	0.15549	0.014722
chr3	171811819	171812164	0.00069514	-0.12846	10	0.017843	0.1463
chr3	172448723	172448790	0.0093566	0.126356	7	0.17327	0.046915
chr3	184006099	184006245	0.0198	-0.126583	5	0.01215	0.13873
chr3	184154649	184154855	0.014058	-0.108336	15	0.074336	0.18267
chr3	184398942	184399252	0.018272	-0.147324	9	0.047829	0.19515
chr3	187736494	187736689	0.0198	-0.133469	5	0.0479	0.18137
chr3	190323309	190323558	0.0094379	-0.156395	7	0.04313	0.19952
chr3	194004015	194004909	0.046731	-0.108133	15	0.074576	0.18271
chr3	195860121	195860177	0.0050754	-0.11774	5	0.030458	0.1482
chr3	197959021	197959650	0.012094	-0.102069	17	0.042646	0.14471
chr3	198153064	198153451	0.046731	-0.109547	7	0.042578	0.15212
chr4	2935925	2936343	0.010103	-0.113651	9	0.037911	0.15156
chr4	21948570	21948722	1.68e-07	0.156498	13	0.17555	0.019057
chr4	37244573	37244857	1.98e-15	0.109679	38	0.13112	0.02144
chr4	38868330	38868492	0.018069	-0.124263	9	0.026569	0.15083
chr4	40748407	40748537	0.038898	0.100809	10	0.15461	0.0538
chr4	56681518	56681706	0.0010449	-0.135666	6	0.024777	0.16044
chr4	70840248	70840527	0.0028387	-0.128041	15	0.046992	0.17503
chr4	81154023	81154083	3e-05	-0.153025	8	0.0052426	0.15827
chr4	87221092	87221326	0.00054766	-0.10347	14	0.03404	0.13751
chr4	107932377	107932691	0.026766	-0.109552	7	0.033629	0.14318
chr4	118278010	118278301	0.018256	-0.158553	9	0.059121	0.21767
chr4	118353999	118354415	0.0015288	-0.145868	15	0.049072	0.19494
chr4	118850761	118851155	0.0174	-0.122326	6	0.039565	0.16189
chr4	122378007	122378202	0.0025096	0.122436	17	0.17789	0.055458
chr4	133148350	133148438	0.0015661	0.15913	9	0.21894	0.059815
chr4	133150574	133150680	0.036346	0.131427	8	0.15637	0.02494
chr4	139178997	139179169	0.014058	-0.157165	7	0.076825	0.23399
chr4	146638201	146638325	0.0078014	0.110551	14	0.13425	0.023699
chr4	146639187	146639308	1.87e-07	0.193594	12	0.20217	0.008572
chr4	152352759	152353012	0.018461	-0.139849	7	0.081274	0.22112
chr4	171812726	171812786	0.0015651	0.116043	9	0.14605	0.030006
chr4	173519714	173519892	0.0086302	-0.224083	5	0.024199	0.24828
chr4	173529478	173529806	7.46e-10	0.14013	42	0.17031	0.030177
chr4	185657354	185657524	0.013874	0.132818	10	0.19397	0.061157
chr5	851606	852313	4.33e-05	-0.106171	20	0.030134	0.1363
chr5	1381041	1381340	0.0034067	-0.155726	9	0.020366	0.17609
chr5	10563030	10563206	0.0198	-0.10127	15	0.097088	0.19836
chr5	10761948	10762333	0.025239	-0.135173	9	0.053954	0.18913
chr5	16617548	16618554	0.00030986	-0.136516	20	0.074725	0.21124
chr5	31937365	31937535	0.0198	-0.144545	5	0.043551	0.1881
chr5	33936296	33936424	0.0016548	0.101931	10	0.12675	0.024818
chr5	37249835	37249904	0.0198	-0.130814	5	0.020642	0.15146
chr5	39425415	39425505	0.0030503	0.167324	5	0.18748	0.020156
chr5	43557860	43557952	0.00486	-0.154002	6	0.042332	0.19633
chr5	54744168	54744600	0.046731	-0.120448	5	0.021665	0.14211
chr5	61699644	61699799	0.046167	0.126464	9	0.15084	0.02438
chr5	81233195	81233316	0.0023808	0.136484	10	0.18683	0.050347
chr5	88674479	88674587	0.021305	0.106103	12	0.12658	0.020476
chr5	111090537	111090806	0.0016634	0.107942	19	0.14728	0.039341
chr5	114361842	114362069	0.0019422	0.101003	17	0.12194	0.020938
chr5	115816421	115816547	0.018194	0.106603	9	0.13495	0.028345
chr5	115816824	115816966	0.0003765	0.132864	20	0.16376	0.030892
chr5	121851671	121851724	0.026676	0.113135	7	0.13716	0.024027
chr5	122844041	122844132	0.046731	0.137385	5	0.21327	0.075884
chr5	132371064	132371359	0.010376	-0.13205	12	0.065275	0.19732
chr5	132655773	132655969	0.0032342	-0.103591	14	0.019592	0.12318
chr5	135930165	135930216	0.004842	0.11394	8	0.13317	0.01923
chr5	135930283	135930417	1.06e-05	0.102336	22	0.12807	0.025731
chr5	139274662	139274873	0.038534	-0.147251	15	0.069238	0.21649
chr5	140926303	140926362	0.00031089	0.149222	11	0.16835	0.019132
chr5	149356599	149356777	0.018758	0.119754	7	0.18198	0.06223
chr5	159262537	159262719	0.026533	-0.105141	8	0.033476	0.13862
chr5	171308123	171308200	0.025323	0.1528	6	0.18921	0.036411
chr5	173237315	173237455	0.046731	0.10321	14	0.14923	0.046015
chr5	173331951	173332017	0.014058	-0.193515	7	0.037152	0.23067
chr5	175796754	175796857	0.046731	0.105294	14	0.13936	0.034062
chr5	176412961	176413326	0.014058	-0.115306	7	0.035357	0.15066
chr5	177086161	177086477	0.014622	-0.143739	8	0.054761	0.1985
chr5	180591934	180591995	0.0042004	-0.153212	7	0.060364	0.21358
chr5	180592111	180592450	0.00486	-0.104826	10	0.066317	0.17114
chr5	180649044	180649234	0.0058651	0.100832	31	0.13704	0.036206
chr5	180804020	180804194	0.00083835	-0.104533	12	0.033548	0.13808
chr5	181154306	181154385	0.0026858	0.135232	7	0.17511	0.039875
chr5	181221088	181221303	0.036346	-0.120344	6	0.035187	0.15553
chr5_KI270791v1_alt	132889	133049	0.018771	-0.13228	7	0.058589	0.19087
chr6	2877364	2877613	0.014058	-0.149306	7	0.027796	0.1771
chr6	8435906	8436063	0.046731	-0.145191	5	0.020149	0.16534
chr6	16237862	16238212	0.0198	-0.11047	21	0.069478	0.17995
chr6	24384156	24384212	0.046731	-0.140133	5	0.012662	0.1528
chr6	27139556	27139614	0.026605	0.117483	8	0.14997	0.03249
chr6	28124451	28124720	0.00020905	0.127038	20	0.16256	0.03552
chr6	33593189	33593246	0.012116	-0.10445	6	0.013105	0.11755
chr6	41545328	41545614	0.046731	-0.110766	10	0.039587	0.15035
chr6	41548109	41548214	0.00019534	-0.105579	12	0.027004	0.13258
chr6	43630539	43630699	9.1e-05	-0.164947	12	0.069591	0.23454
chr6	44217501	44217607	0.036304	-0.14719	8	0.060246	0.20744
chr6	46130157	46130215	1.55e-05	0.129816	13	0.14942	0.019605
chr6	65301290	65301515	0.011541	0.114086	16	0.1501	0.036012
chr6	83709364	83709429	0.0033839	0.15099	11	0.16388	0.012889
chr6	108261923	108262176	0.016552	-0.121015	11	0.058012	0.17903
chr6	109439511	109439626	0.0010592	-0.173382	6	0.021762	0.19514
chr6	110415568	110415755	0.031519	-0.12815	5	0.031774	0.15992
chr6	116527282	116527333	0.0174	0.117518	6	0.13776	0.020246
chr6	117907477	117907573	7.41e-09	0.12739	18	0.16108	0.033687
chr6	125302267	125302427	0.0086302	-0.156631	5	0.069213	0.22584
chr6	137045010	137045149	0.031519	-0.127696	5	0.033672	0.16137
chr6	144007612	144007922	2.95e-05	-0.137734	18	0.019061	0.15679
chr6	158000466	158001073	0.036346	-0.109782	12	0.056665	0.16645
chr6	166862452	166862511	0.00083716	0.132271	8	0.14007	0.0077969
chr6	166863885	166864136	0.004837	0.112766	8	0.14099	0.028222
chr6	167684694	167684829	0.0174	-0.176	6	0.025609	0.20161
chr6	167795632	167795908	0.0063746	-0.143277	7	0.03172	0.175
chr6	169162340	169163605	0.00015855	-0.101459	34	0.058135	0.15959
chr6	169213449	169213736	8.45e-06	-0.170535	21	0.055752	0.22629
chr6	170288288	170288500	2.17e-05	-0.145833	17	0.058775	0.20461
chr7	521315	521594	5.26e-05	-0.103212	19	0.031825	0.13504
chr7	602087	602534	0.046731	-0.103567	11	0.056936	0.1605
chr7	713077	713197	0.0030503	-0.242187	6	0.049717	0.2919
chr7	830300	831357	2.31e-09	-0.148366	27	0.045933	0.1943
chr7	832570	832823	0.00048401	-0.141592	12	0.045416	0.18701
chr7	838898	838995	0.0025189	-0.108099	7	0.025233	0.13333
chr7	928636	929184	1.86e-08	-0.119563	29	0.03727	0.15683
chr7	1940103	1940725	2.37e-12	-0.134993	31	0.036627	0.17162
chr7	2524345	2524946	0.0030227	-0.100426	30	0.051852	0.15228
chr7	2557794	2558076	0.046731	-0.120893	8	0.11774	0.23863
chr7	2762645	2762845	0.0004686	-0.174255	12	0.079768	0.25402
chr7	5591391	5591560	0.0094512	-0.153338	7	0.030618	0.18396
chr7	6350814	6351049	0.026224	-0.107196	7	0.028947	0.13614
chr7	6373875	6374022	0.0015489	-0.113697	9	0.05512	0.16882
chr7	6485070	6485470	0.039042	-0.106422	15	0.044945	0.15137
chr7	22855278	22855922	0.045274	-0.126144	11	0.067916	0.19406
chr7	27165019	27165145	0.003299	0.110516	11	0.13647	0.025953
chr7	27663766	27664045	0.0013262	-0.158061	8	0.038744	0.19681
chr7	30770106	30770485	0.039266	-0.128348	10	0.055379	0.18373
chr7	35693793	35694065	0.012115	-0.140234	11	0.084989	0.22522
chr7	37354955	37355590	0.0016086	-0.120446	11	0.017852	0.1383
chr7	44326486	44326853	0.037628	-0.11252	7	0.03175	0.14427
chr7	44605735	44605924	0.00098335	-0.107517	13	0.02234	0.12986
chr7	49775043	49775098	0.0198	0.137845	5	0.14569	0.007847
chr7	64902456	64902761	3.66e-05	-0.143292	12	0.032581	0.17587
chr7	65982634	65982963	0.047676	-0.124988	12	0.066804	0.19179
chr7	71132096	71132395	6.1e-06	0.106817	41	0.13195	0.025135
chr7	73154102	73154157	0.0198	-0.174966	5	0.060006	0.23497
chr7	74210042	74210367	0.037413	-0.126524	7	0.024747	0.15127
chr7	74452259	74452875	4.62e-06	-0.124665	16	0.017763	0.14243
chr7	76397820	76397905	0.046731	-0.118251	7	0.029396	0.14765
chr7	76510829	76510892	0.0198	-0.244022	5	0.095555	0.33958
chr7	90153657	90153819	0.0015651	-0.142993	9	0.067416	0.21041
chr7	91881185	91881679	0.015424	-0.10064	13	0.060694	0.16133
chr7	98617320	98617426	6.78e-07	0.103451	19	0.12898	0.025532
chr7	100633953	100634161	0.029463	-0.100663	12	0.032249	0.13291
chr7	100642601	100642747	0.0094529	-0.128789	7	0.056305	0.18509
chr7	100690867	100691298	0.046731	-0.114512	5	0.039207	0.15372
chr7	100829047	100829184	0.014058	-0.119531	7	0.025802	0.14533
chr7	100853498	100853751	0.04672	-0.105647	12	0.056089	0.16174
chr7	102293066	102293123	0.014202	-0.160083	9	0.077309	0.23739
chr7	105531337	105531408	0.046731	-0.171678	5	0.078265	0.24994
chr7	114084097	114084224	0.046731	-0.120904	5	0.032648	0.15355
chr7	116951989	116952051	0.046731	0.14483	5	0.19974	0.054906
chr7	120272541	120272630	0.00486	0.173181	6	0.19264	0.019462
chr7	120273200	120273347	0.010063	0.114908	14	0.15276	0.037853
chr7	120273628	120273714	0.004937	0.133693	9	0.1538	0.020106
chr7	128032576	128032678	0.0023362	0.106896	14	0.12937	0.022472
chr7	128411046	128411181	0.009509	-0.142462	10	0.031559	0.17402
chr7	130140860	130140912	0.046731	-0.103674	8	0.030443	0.13412
chr7	130492811	130492959	0.0030572	-0.10618	12	0.030952	0.13713
chr7	139110168	139110413	0.046731	-0.103735	8	0.036831	0.14057
chr7	141074500	141074566	0.00074634	0.169155	11	0.19274	0.023585
chr7	143884962	143885495	0.0024061	0.110202	30	0.15429	0.044086
chr7	144836405	144836480	0.00093429	-0.103027	7	0.029897	0.13292
chr7	149238855	149238970	0.036346	-0.11105	6	0.029124	0.14017
chr7	149774131	149774871	0.0016483	-0.105109	20	0.063839	0.16895
chr7	159144610	159144692	5.83e-05	0.104125	12	0.12281	0.01869
chr8	737525	737643	0.048627	0.114699	9	0.14664	0.031943
chr8	6835756	6835872	0.012551	0.111669	10	0.13488	0.023213
chr8	9905512	9905701	0.025239	0.105477	9	0.12821	0.022734
chr8	11868975	11869108	0.0049061	-0.170854	9	0.05308	0.22393
chr8	12139986	12140722	0.006502	0.110268	11	0.14059	0.030323
chr8	17026931	17027092	0.00030993	0.150386	20	0.16956	0.019172
chr8	22023671	22023797	0.031519	-0.113948	5	0.02502	0.13897
chr8	22086791	22086885	0.0086302	-0.117281	13	0.066227	0.18351
chr8	22578019	22578356	2.15e-05	-0.143072	17	0.053588	0.19666
chr8	30729197	30729360	0.0022118	-0.112345	12	0.050499	0.16284
chr8	41528681	41528834	0.0030503	-0.145969	5	0.020162	0.16613
chr8	42542596	42542731	0.0174	-0.143874	6	0.042501	0.18637
chr8	48923538	48923784	2.25e-05	-0.103619	12	0.04965	0.15327
chr8	53878891	53878976	0.046731	-0.103674	5	0.029273	0.13295
chr8	60281141	60281285	6.2e-11	0.105881	21	0.12511	0.019231
chr8	67063014	67063341	0.00011021	-0.164659	16	0.032206	0.19687
chr8	70071198	70071339	0.0068244	0.102841	13	0.13826	0.035417
chr8	86341666	86342112	0.0020921	-0.164725	8	0.052207	0.21693
chr8	96161106	96161216	4.63e-06	0.109772	15	0.11529	0.005519
chr8	97868060	97868350	0.00348	-0.151746	9	0.054571	0.20632
chr8	102862049	102862321	0.025335	-0.114892	6	0.046078	0.16097
chr8	103298110	103298438	0.0198	-0.122492	5	0.022736	0.14523
chr8	103371132	103371223	0.0198	-0.109267	5	0.024	0.13327
chr8	116765542	116765992	0.046731	-0.136405	7	0.03996	0.17636
chr8	123182255	123182384	0.0086302	-0.132031	5	0.031008	0.16304
chr8	123415750	123415888	0.00045942	-0.17633	10	0.033511	0.20984
chr8	124540801	124540907	0.046731	-0.109909	5	0.032195	0.1421
chr8	124728916	124729524	6.11e-05	-0.127652	18	0.048173	0.17582
chr8	127795770	127796069	0.014072	-0.122213	9	0.041324	0.16354
chr8	133054313	133054464	0.031519	-0.120553	5	0.062892	0.18345
chr8	133298309	133298703	0.033071	-0.129875	9	0.077201	0.20708
chr8	140100406	140100801	0.00093892	-0.104039	31	0.0475	0.15154
chr8	140509098	140509310	0.031519	-0.14187	5	0.038803	0.18067
chr8	140718839	140719033	0.046731	-0.131953	5	0.040428	0.17238
chr8	141338773	141338902	0.0086302	-0.157643	5	0.025768	0.18341
chr8	141787237	141787373	0.0198	-0.147204	5	0.05221	0.19941
chr8	141788246	141788382	0.046731	-0.144599	5	0.0093407	0.15394
chr8	142616237	142617498	3.09e-07	-0.110051	40	0.049166	0.15922
chr8	142728607	142729099	0.024455	-0.105526	13	0.062741	0.16827
chr8	143557483	143558051	0.00096144	-0.134799	19	0.061244	0.19604
chr8	143573936	143574274	0.026605	-0.119375	8	0.038878	0.15825
chr8	143578032	143578101	0.025242	0.115944	9	0.13876	0.02282
chr8	143940820	143941896	8.45e-06	-0.104543	30	0.034873	0.13942
chr8	144046829	144046981	6.02e-05	-0.108303	13	0.028108	0.13641
chr8	144107550	144107664	0.046731	-0.102268	6	0.044311	0.14658
chr8	144266907	144266965	0.046731	-0.114986	8	0.053342	0.16833
chr8	144318788	144319351	0.016516	-0.123323	11	0.052029	0.17535
chr8	144464637	144464969	0.0174	-0.119732	10	0.024741	0.14447
chr8_KI270814v1_alt	97520	97761	0.030416	0.100125	10	0.13171	0.031585
chr8_KI270816v1_alt	47642	48176	0.0046411	-0.145651	18	0.061836	0.20749
chr8_KI270816v1_alt	63229	63585	0.0031445	-0.147093	11	0.059105	0.2062
chr8_KI270816v1_alt	63934	64399	0.017339	-0.149663	10	0.054961	0.20462
chr8_KI270816v1_alt	68207	68391	1.2e-11	0.100309	32	0.10793	0.007619
chr8_KI270816v1_alt	161045	161263	0.0062571	-0.182466	7	0.074994	0.25746
chr8_KI270816v1_alt	184326	184455	0.0048428	-0.114584	20	0.056445	0.17103
chr8_KI270816v1_alt	292562	292666	0.012115	0.113396	18	0.11539	0.0019928
chr8_KI270818v1_alt	19045	19214	0.00015602	0.120455	23	0.14628	0.025824
chr8_KI270819v1_alt	92754	93256	0.0071206	-0.116073	8	0.042451	0.15852
chr9	4663039	4663343	0.039134	-0.116085	10	0.069056	0.18514
chr9	4742669	4742960	0.025675	-0.114908	14	0.037889	0.1528
chr9	5449568	5449826	0.046731	-0.145861	8	0.076056	0.22192
chr9	19788826	19788914	0.00069104	0.102305	13	0.1325	0.030191
chr9	21964837	21965164	0.00015493	0.135027	20	0.14993	0.0149
chr9	21965890	21966399	0.025045	0.127672	9	0.16506	0.037389
chr9	21996127	21996245	0.025127	-0.124167	9	0.04719	0.17136
chr9	36572277	36572461	0.001638	-0.106213	11	0.04246	0.14867
chr9	37800300	37800394	0.014072	-0.160303	9	0.04775	0.20805
chr9	69120384	69120502	0.014559	-0.137595	8	0.053103	0.1907
chr9	70260352	70260406	0.036346	-0.17351	6	0.043713	0.21722
chr9	74500453	74500550	0.046731	0.103158	5	0.11823	0.015075
chr9	75087029	75087151	0.026734	-0.129632	7	0.055845	0.18548
chr9	87770798	87770889	0.036346	0.118186	6	0.14246	0.024276
chr9	87975098	87975186	0.0198	-0.145529	5	0.050812	0.19634
chr9	91119158	91119240	0.046731	-0.129834	5	0.054308	0.18414
chr9	93095127	93095311	0.002075	-0.147234	8	0.065887	0.21312
chr9	95084985	95085193	0.0094208	-0.135936	10	0.043504	0.17944
chr9	95517729	95517794	0.046731	-0.173562	5	0.037893	0.21146
chr9	97238297	97238433	1.73e-06	0.111359	16	0.11795	0.006592
chr9	98709066	98709135	0.00486	0.101101	10	0.11297	0.011865
chr9	111600203	111600415	0.0198	-0.175497	5	0.059855	0.23535
chr9	113111013	113111270	0.0016528	-0.113644	14	0.035865	0.14951
chr9	113463576	113463684	0.00017366	-0.105918	13	0.042426	0.14834
chr9	114388523	114388884	0.010046	-0.100945	9	0.045927	0.14687
chr9	120715639	120715792	0.014617	-0.135366	8	0.050139	0.1855
chr9	126411343	126411869	0.021816	-0.141427	10	0.045554	0.18698
chr9	127449416	127449670	0.046731	-0.114857	5	0.059325	0.17418
chr9	127579383	127580190	0.026103	-0.105492	17	0.066296	0.17179
chr9	128149173	128149353	0.02489	-0.130235	6	0.023248	0.15348
chr9	129336967	129337296	8.76e-09	0.182023	14	0.21061	0.028588
chr9	130143649	130143838	0.00016624	-0.153851	8	0.033307	0.18716
chr9	130711701	130711916	0.026605	-0.108556	7	0.015826	0.12438
chr9	131712052	131712591	0.0033413	-0.126517	11	0.046842	0.17336
chr9	133121556	133121751	0.046731	-0.101636	6	0.046071	0.14771
chr9	133533042	133533379	0.009434	-0.148938	7	0.038246	0.18718
chr9	134324228	134324566	0.00486	-0.123138	10	0.043346	0.16648
chr9	134379257	134379692	0.0021648	-0.116853	12	0.0598	0.17665
chr9	134639517	134639782	0.046731	-0.10147	6	0.022723	0.12419
chr9	136097300	136097355	0.046731	0.130366	5	0.17211	0.041745
chr9	136618420	136618563	0.00010908	-0.139373	10	0.038795	0.17817
chr9	136991776	136991941	0.0033723	-0.104951	11	0.020604	0.12556
chr9	136997769	136998135	0.038902	-0.100045	13	0.054553	0.1546
chr9	137025723	137026046	2.52e-08	-0.19526	17	0.033138	0.2284
chr9	137033153	137033293	0.031519	-0.16219	5	0.034869	0.19706
chr9	137603888	137603942	0.00486	-0.12423	6	0.02267	0.1469
chr9	137789109	137789214	0.0048611	-0.157893	10	0.043258	0.20115
chrX	2964252	2964606	0.036346	-0.114231	8	0.051264	0.16549
chrX	9912844	9913124	0.025149	-0.156668	9	0.067601	0.22427
chrX	48826764	48827155	0.026352	-0.11761	15	0.050144	0.16775
chrX	51710431	51710565	0.000399	0.124199	14	0.13609	0.011891
chrX	72131461	72131543	0.046731	0.130077	8	0.15668	0.026607
chrX	77447582	77447722	2.72e-06	0.153554	18	0.19097	0.03742
chrX	102746218	102746301	0.038444	0.101707	10	0.12195	0.020246
chrX	130111383	130111582	0.0016514	-0.173658	7	0.048544	0.2222
chrX	153725244	153725827	0.0030503	-0.119326	24	0.061532	0.18086
chrX	154397419	154397502	0.0086302	0.109319	5	0.11765	0.0083333
