# Supplementary material for: Unidirectional alteration of methylation and hydroxymethylation at the promoters and differential gene expression in oral squamous cell carcinoma
Source: Front Genet. 2023 Oct 12;14:1269084. doi: 10.3389/fgene.2023.1269084 (PMC10603190; doi:10.3389/fgene.2023.1269084)
Supplement: Supplementary file 8 [file Table1.XLSX]

## Sheet: Supplementary Table 1
Supplementary Table 1. List of differentially methylated regions
chr	start	end	FDR	methylation difference	number of CpG	Tumor group average β value	NAT group average β value
chr1	170094944	170095164	4.3058e-14	-0.686068	11	0.1807	0.86677
chr1	188305859	188306164	1.6865e-14	-0.664154	13	0.20856	0.87271
chr1	224349996	224350555	9.5479e-22	-0.643716	22	0.21053	0.85425
chr1	218075485	218075652	1.2561e-11	-0.6398	11	0.2466	0.8864
chr1	80050285	80050497	1.859e-17	-0.637517	15	0.28593	0.92345
chr1	73537763	73538103	1.2119e-17	-0.630696	14	0.25121	0.88191
chr1	49847731	49847980	1.298e-16	-0.62565	15	0.22517	0.85082
chr1	114790868	114791310	1.2803e-27	-0.62331	25	0.26471	0.88802
chr1	28721175	28721588	2.0625e-16	-0.622929	14	0.26829	0.89121
chr1	160932506	160933124	4.1209e-20	-0.615036	21	0.26589	0.88093
chr1	49934862	49935263	2.2932e-14	-0.614538	13	0.25685	0.87138
chr1	163408371	163408822	2.9463e-16	-0.614	14	0.26552	0.87952
chr1	147423106	147423520	2.5433e-22	-0.613333	21	0.23235	0.84568
chr1	52870202	52870706	3.5959e-22	-0.610194	27	0.23231	0.8425
chr1	81344111	81344474	1.7192e-09	-0.6093	11	0.28247	0.89177
chr1	80743210	80743385	1.6376e-12	-0.609182	11	0.26743	0.87661
chr1	73104898	73106419	1.5025e-37	-0.609019	40	0.23521	0.84423
chr1	71382673	71382923	3.2671e-09	-0.60705	11	0.24635	0.8534
chr1	106522540	106522995	8.0058e-14	-0.606958	12	0.27767	0.88463
chr1	103028098	103028333	4.2053e-13	-0.603409	11	0.25307	0.85648
chr1	247747517	247747933	7.1774e-16	-0.603333	15	0.2554	0.85873
chr1	105777195	105777612	9.2454e-16	-0.603	13	0.23615	0.83915
chr1	71656189	71656659	5.6896e-19	-0.602833	21	0.28077	0.88361
chr1	106003915	106004177	5.4964e-11	-0.602	11	0.21188	0.81388
chr1	240066067	240066589	1.185e-17	-0.599528	18	0.27176	0.87129
chr1	65776727	65777041	5.453e-09	-0.599175	11	0.24608	0.84525
chr1	98872455	98872658	4.2641e-12	-0.598583	12	0.31998	0.91856
chr1	107983805	107984037	1.032e-11	-0.598125	11	0.27868	0.8768
chr1	162746058	162746691	9.9698e-20	-0.597944	18	0.26062	0.85857
chr1	215295997	215296747	3.9791e-17	-0.597361	18	0.27306	0.87042
chr1	172055828	172056597	7.3147e-25	-0.59558	25	0.24826	0.84384
chr1	242741900	242742365	1.1383e-10	-0.595	11	0.22323	0.81822
chr1	241380115	241380583	7.6355e-10	-0.59475	11	0.23415	0.8289
chr1	31175634	31176493	0	-0.594447	47	0.30856	0.90301
chr1	72021900	72022091	3.6097e-13	-0.593614	11	0.29255	0.88616
chr1	182010273	182010689	3.495e-18	-0.592693	22	0.2924	0.88509
chr1	241180095	241180361	5.3621e-11	-0.592437	12	0.29279	0.88523
chr1	102358883	102359189	1.1258e-10	-0.591725	11	0.272	0.86373
chr1	43311677	43311987	1.2303e-11	-0.5917	11	0.26843	0.86013
chr1	240357545	240357896	2.072e-11	-0.591173	13	0.24556	0.83673
chr1	161616812	161617183	4.1852e-19	-0.590763	19	0.18645	0.77721
chr1	37762035	37762286	1.1598e-10	-0.590175	11	0.19347	0.78365
chr1	101744958	101745550	1.05e-12	-0.589058	13	0.26317	0.85223
chr1	188161622	188162321	1.2463e-20	-0.588461	19	0.25295	0.84141
chr1	247838928	247839271	8.3325e-15	-0.58775	13	0.25106	0.83881
chr1	219480494	219480690	1.7341e-12	-0.587614	11	0.28232	0.86993
chr1	18699335	18699796	2.357e-12	-0.58715	11	0.24365	0.8308
chr1	88893131	88893499	4.2655e-12	-0.58705	11	0.28958	0.87663
chr1	226115254	226115451	3.361e-18	-0.586313	16	0.16584	0.75216
chr1	240835351	240835958	8.9127e-13	-0.584683	15	0.24813	0.83282
chr1	35869339	35869850	1.4539e-29	-0.584045	28	0.29455	0.8786
chr1	104634673	104634823	4.2472e-14	-0.583583	12	0.29194	0.87552
chr1	75112213	75112867	9.1504e-27	-0.583519	27	0.18512	0.76864
chr1	57598082	57598350	1.1352e-15	-0.583089	14	0.34109	0.92418
chr1	5703931	5704160	7.4387e-12	-0.582958	12	0.34169	0.92465
chr1	154281609	154282148	2.6099e-13	-0.582904	13	0.2614	0.84431
chr1	247473936	247474209	4.572e-15	-0.582679	14	0.29411	0.87679
chr1	241161819	241162344	1.9669e-12	-0.582396	12	0.24644	0.82883
chr1	239345454	239345767	7.9069e-13	-0.5821	15	0.29895	0.88105
chr1	80638141	80638591	7.5817e-13	-0.58175	11	0.23618	0.81793
chr1	220466926	220467487	3.6723e-34	-0.581437	32	0.2229	0.80434
chr1	3022143	3022727	7.3188e-33	-0.580492	31	0.23603	0.81652
chr1	187073851	187074964	6.7608e-32	-0.579866	28	0.33211	0.91197
chr1	158348345	158348892	2.482e-11	-0.579818	11	0.20991	0.78973
chr1	242727778	242728287	1.3105e-13	-0.579692	13	0.2919	0.8716
chr1	120191672	120191827	6.2024e-13	-0.579675	11	0.27843	0.8581
chr1	57488173	57488582	1.0025e-12	-0.579563	12	0.30971	0.88927
chr1	244269072	244269509	1.5925e-14	-0.579406	16	0.19591	0.77531
chr1	75375784	75376187	7.2738e-19	-0.578712	20	0.19294	0.77165
chr1	50326541	50326981	1.6272e-16	-0.578176	17	0.27221	0.85038
chr1	220088824	220088973	9.9114e-12	-0.578075	11	0.23005	0.80812
chr1	73526885	73527347	1.6087e-11	-0.577729	12	0.26758	0.84531
chr1	242928207	242928653	5.8702e-09	-0.577425	11	0.23905	0.81647
chr1	77044266	77044761	7.2369e-21	-0.5774	20	0.2375	0.8149
chr1	150193899	150194461	7.9571e-21	-0.576896	24	0.2797	0.85659
chr1	32492446	32492922	5.2026e-16	-0.576516	16	0.27297	0.84948
chr1	240214227	240214475	1.4694e-11	-0.576458	12	0.23117	0.80762
chr1	37079701	37080172	1.3973e-29	-0.576327	26	0.26511	0.84143
chr1	3198066	3198472	3.1819e-16	-0.576266	16	0.24839	0.82466
chr1	81019749	81020174	9.3664e-11	-0.5756	11	0.3123	0.8879
chr1	2967434	2967812	1.9408e-16	-0.574719	16	0.28323	0.85795
chr1	73181031	73181616	1.7429e-19	-0.574042	18	0.30319	0.87724
chr1	102853864	102854134	1.5049e-14	-0.574038	13	0.34719	0.92123
chr1	13574686	13574898	2.7736e-12	-0.573833	15	0.27975	0.85358
chr1	188834171	188834601	2.6421e-13	-0.573731	13	0.31415	0.88788
chr1	215011377	215011885	1.6913e-16	-0.573297	16	0.28061	0.85391
chr1	242786210	242786535	2.0009e-12	-0.573	12	0.28242	0.85542
chr1	58049128	58049402	4.6947e-10	-0.572525	11	0.31402	0.88655
chr1	176891472	176891788	2.7637e-11	-0.5725	12	0.24917	0.82167
chr1	207645786	207646088	1.716e-15	-0.572404	13	0.26971	0.84212
chr1	187581920	187582154	3.6891e-14	-0.571667	15	0.30622	0.87788
chr1	57446322	57446554	3.8248e-11	-0.571625	11	0.29475	0.86637
chr1	164318477	164319026	1.5128e-16	-0.5715	17	0.32982	0.90132
chr1	57151875	57152412	3.4503e-12	-0.571229	12	0.25004	0.82127
chr1	4474459	4475088	2.6674e-13	-0.569804	14	0.22468	0.79448
chr1	216102614	216102794	6.5748e-16	-0.569797	16	0.34183	0.91162
chr1	66600948	66601359	5.4115e-19	-0.569566	19	0.30451	0.87408
chr1	49579529	49579778	5.8093e-11	-0.569525	11	0.26198	0.8315
chr1	188450267	188450494	5.5287e-11	-0.56945	11	0.26448	0.83393
chr1	72420114	72420609	2.3369e-10	-0.5694	11	0.26823	0.83763
chr1	5154339	5154900	1.6083e-12	-0.569375	12	0.23852	0.8079
chr1	30459285	30459596	1.7967e-09	-0.5691	11	0.25377	0.82287
chr1	104675515	104675761	8.2586e-17	-0.568734	16	0.31198	0.88072
chr1	151197016	151197187	2.7939e-11	-0.5685	11	0.18358	0.75208
chr1	240180626	240181436	1.0096e-15	-0.568444	18	0.24526	0.81371
chr1	241319806	241320087	3.6846e-11	-0.568212	13	0.28408	0.85229
chr1	48489816	48490248	6.4151e-09	-0.56815	11	0.2743	0.84245
chr1	241026352	241026923	5.7868e-11	-0.567979	12	0.3475	0.91548
chr1	158860738	158860929	6.3528e-14	-0.567808	13	0.29385	0.86165
chr1	2885178	2885770	1.6328e-26	-0.567594	24	0.26454	0.83214
chr1	245816606	245817016	9.4143e-18	-0.567562	16	0.27969	0.84725
chr1	150781021	150781383	2.7607e-20	-0.567071	21	0.27336	0.84043
chr1	60414654	60415074	1.4927e-11	-0.566846	13	0.27704	0.84388
chr1	103281874	103282068	4.7753e-15	-0.5657	15	0.27842	0.84412
chr1	163645747	163646021	5.9309e-18	-0.565412	17	0.36437	0.92978
chr1	77005071	77005479	2.2848e-25	-0.565188	24	0.29287	0.85806
chr1	216293135	216293743	1.0123e-15	-0.5651	15	0.34103	0.90613
chr1	240161184	240161511	2.2777e-10	-0.564818	11	0.3073	0.87211
chr1	4115332	4115807	2.7321e-16	-0.564643	14	0.19793	0.76257
chr1	5277102	5278428	1.4237e-26	-0.564643	35	0.24967	0.81431
chr1	189529130	189529361	1.0571e-10	-0.5646	11	0.30302	0.86762
chr1	229717092	229717616	4.0969e-13	-0.564417	12	0.2396	0.80402
chr1	68881428	68882297	1.0244e-25	-0.564268	28	0.24709	0.81136
chr1	37385324	37385618	4.0468e-13	-0.56425	11	0.25245	0.8167
chr1	73336803	73337241	1.6966e-14	-0.563327	13	0.25363	0.81696
chr1	73250247	73250537	1.1093e-10	-0.56305	11	0.21955	0.7826
chr1	46846256	46846510	5.2646e-13	-0.562979	12	0.31869	0.88167
chr1	187173064	187173285	2.3622e-10	-0.562975	11	0.27285	0.83583
chr1	188974688	188974953	1.2509e-13	-0.562817	15	0.33103	0.89385
chr1	188546076	188546377	2.5382e-18	-0.562611	18	0.31381	0.87642
chr1	13426879	13427224	3.7526e-12	-0.5625	11	0.2075	0.77
chr1	217898455	217898922	7.2093e-13	-0.562266	16	0.30987	0.87214
chr1	220722946	220723512	3.6393e-12	-0.561692	13	0.2296	0.79129
chr1	247549911	247550453	8.834e-15	-0.5615	14	0.33132	0.89282
chr1	218234140	218234502	1.4304e-13	-0.561308	13	0.3621	0.9234
chr1	198949255	198949683	3.5646e-19	-0.5605	17	0.35168	0.91218
chr1	80386505	80387005	8.654e-17	-0.559594	16	0.33589	0.89548
chr1	48539276	48539768	2.3677e-10	-0.559545	11	0.27966	0.8392
chr1	104841450	104841719	1.622e-11	-0.559104	12	0.31338	0.87248
chr1	241329970	241330234	1.2994e-13	-0.558923	13	0.23331	0.79223
chr1	105553199	105553468	1.4698e-14	-0.558596	13	0.30281	0.8614
chr1	187647270	187647909	4.0201e-17	-0.558353	17	0.32393	0.88228
chr1	188154231	188154427	1.9361e-08	-0.558068	11	0.30834	0.86641
chr1	3341411	3342172	5.2886e-18	-0.557882	17	0.2906	0.84849
chr1	33509750	33510158	8.5338e-24	-0.557594	24	0.23171	0.7893
chr1	219583582	219583887	2.6849e-13	-0.557096	13	0.30031	0.8574
chr1	57395065	57395640	3.9725e-12	-0.557038	13	0.24335	0.80038
chr1	106909625	106910193	2.6498e-12	-0.556983	15	0.2628	0.81978
chr1	37141883	37142385	2.2857e-17	-0.556647	17	0.20954	0.76619
chr1	108536417	108536804	2.5486e-14	-0.556119	21	0.26325	0.81937
chr1	65773035	65773409	1.0541e-10	-0.556104	12	0.2701	0.82621
chr1	73209096	73209576	5.6202e-09	-0.556045	11	0.29964	0.85568
chr1	101861123	101861597	2.2257e-10	-0.555795	11	0.25005	0.80584
chr1	163404037	163404208	5.1669e-11	-0.555375	11	0.2937	0.84907
chr1	65796751	65797249	3.3955e-14	-0.555333	15	0.30078	0.85612
chr1	91949161	91949359	4.5704e-15	-0.555304	14	0.18413	0.73943
chr1	7235653	7235868	1.2429e-08	-0.555225	11	0.27272	0.82795
chr1	177338887	177339468	5.1851e-11	-0.554942	13	0.34258	0.89752
chr1	121574309	121574822	5.0429e-19	-0.554774	21	0.23939	0.79417
chr1	247090382	247090830	1.6612e-16	-0.554734	16	0.27284	0.82758
chr1	36858721	36859400	9.4863e-20	-0.55444	21	0.28596	0.8404
chr1	49113011	49113738	1.407e-14	-0.5541	15	0.31212	0.86622
chr1	241262645	241263133	3.1941e-10	-0.553885	13	0.27515	0.82904
chr1	100637941	100638149	1.1e-11	-0.553615	13	0.36071	0.91433
chr1	80815952	80816447	1.324e-13	-0.553442	13	0.2965	0.84994
chr1	108675021	108675602	4.8367e-35	-0.553056	36	0.25663	0.80968
chr1	50075683	50076160	1.5148e-11	-0.552886	11	0.30832	0.8612
chr1	238669429	238669600	4.683e-11	-0.552854	12	0.33523	0.88808
chr1	171373571	171373836	1.1548e-20	-0.552787	20	0.22049	0.77327
chr1	2812703	2813242	4.7824e-15	-0.552533	15	0.2924	0.84493
chr1	1936130	1936404	3.3575e-09	-0.55205	11	0.3453	0.89735
chr1	3501398	3501937	2.5849e-22	-0.552043	23	0.2164	0.76845
chr1	107906380	107906571	1.121e-10	-0.551932	11	0.21775	0.76968
chr1	110762163	110762469	2.0497e-12	-0.551596	13	0.3111	0.86269
chr1	191845808	191846022	4.7954e-14	-0.551038	13	0.32652	0.87756
chr1	210266187	210266772	4.9713e-18	-0.550865	24	0.24276	0.79363
chr1	12069165	12069616	4.0729e-12	-0.550667	12	0.22294	0.7736
chr1	78698817	78699334	1.4649e-11	-0.549875	12	0.31319	0.86306
chr1	240645322	240646174	3.7277e-17	-0.549632	19	0.32187	0.8715
chr1	92985775	92986227	3.2505e-14	-0.549483	15	0.33902	0.8885
chr1	241005347	241005836	6.71e-16	-0.549359	16	0.22984	0.7792
chr1	72254355	72254518	6.6796e-09	-0.549325	11	0.29645	0.84578
chr1	13657396	13658931	0	-0.549311	70	0.25646	0.80577
chr1	197802350	197802772	1.1844e-12	-0.54925	15	0.24248	0.79173
chr1	159713492	159714131	1.3229e-13	-0.54905	15	0.28402	0.83307
chr1	188805372	188805665	2.8634e-10	-0.54875	11	0.34163	0.89038
chr1	215977605	215978059	2.033e-08	-0.548575	11	0.2282	0.77678
chr1	187112319	187112742	1.9378e-10	-0.548175	11	0.35472	0.9029
chr1	73148416	73148706	1.8827e-12	-0.548154	13	0.29206	0.84021
chr1	2140373	2140651	2.2537e-07	-0.54815	11	0.27577	0.82393
chr1	105795344	105795975	1.7842e-15	-0.548139	18	0.30622	0.85436
chr1	102045034	102045191	1.1813e-10	-0.548075	11	0.2259	0.77398
chr1	102012261	102012545	3.6814e-12	-0.547977	11	0.28034	0.82832
chr1	216150530	216152263	1.8549e-33	-0.547886	35	0.30306	0.85095
chr1	240069941	240070152	2.4142e-15	-0.547875	16	0.31106	0.85894
chr1	217956816	217957091	1.7566e-09	-0.5476	11	0.30982	0.85742
chr1	244070968	244071599	2.7554e-16	-0.547482	14	0.35189	0.89938
chr1	173825689	173826210	1.0551e-21	-0.546917	27	0.31103	0.85794
chr1	240062683	240063643	5.2629e-19	-0.546909	22	0.28014	0.82705
chr1	238995270	238995986	2.2635e-22	-0.546818	22	0.33393	0.88075
chr1	76196254	76196708	5.5399e-13	-0.546346	13	0.26798	0.81433
chr1	199999042	199999224	2.837e-11	-0.5463	11	0.27135	0.81765
chr1	3211712	3212001	3.3468e-20	-0.546262	21	0.33004	0.8763
chr1	242399460	242400146	3.2472e-13	-0.54605	15	0.28085	0.8269
chr1	90619574	90619879	1.7141e-09	-0.545875	11	0.32675	0.87263
chr1	217696072	217696470	1.0503e-23	-0.545473	28	0.24192	0.78739
chr1	79917628	79918244	6.3072e-15	-0.545446	14	0.32218	0.86762
chr1	192739465	192739920	1.0822e-12	-0.545154	13	0.28294	0.8281
chr1	74460097	74460317	6.7537e-12	-0.545	11	0.29957	0.84457
chr1	103155504	103155748	1.0717e-13	-0.544958	12	0.3534	0.89835
chr1	101724505	101725012	1.5989e-15	-0.544838	17	0.31147	0.85631
chr1	15114978	15115147	4.4846e-10	-0.5444	11	0.3173	0.8617
chr1	216422091	216422562	6.5556e-12	-0.54425	13	0.25394	0.79819
chr1	118831426	118832235	1.1834e-20	-0.543989	22	0.22739	0.77137
chr1	177023253	177023448	9.2968e-10	-0.54395	11	0.3351	0.87905
chr1	216994580	216995546	1.8713e-17	-0.543905	21	0.29807	0.84198
chr1	106112517	106112814	1.3974e-11	-0.543818	11	0.24189	0.7857
chr1	4044035	4044339	1.082e-12	-0.543731	13	0.22275	0.76648
chr1	112204808	112205129	2.2133e-12	-0.543682	11	0.2233	0.76698
chr1	43505653	43506110	3.0193e-10	-0.543625	12	0.29542	0.83904
chr1	240471391	240471936	7.8978e-12	-0.543462	13	0.29531	0.83877
chr1	179134593	179135492	8.8561e-39	-0.543333	48	0.22497	0.7683
chr1	187090232	187090709	6.5778e-16	-0.5431	15	0.32308	0.86618
chr1	23935128	23935438	5.6599e-17	-0.542944	18	0.23496	0.7779
chr1	247124170	247124496	6.5545e-12	-0.542833	12	0.33779	0.88063
chr1	161281960	161282279	1.4211e-11	-0.542827	13	0.25888	0.80171
chr1	188999585	189000168	7.7584e-13	-0.542767	15	0.27878	0.82155
chr1	56923001	56923392	1.6635e-09	-0.5427	11	0.3067	0.8494
chr1	242415371	242415760	5.5974e-11	-0.542455	11	0.29455	0.837
chr1	73606728	73607411	1.7983e-10	-0.542453	16	0.35747	0.89992
chr1	174238851	174239416	2.5349e-30	-0.542417	30	0.19713	0.73954
chr1	247931850	247932243	2.3453e-08	-0.5423	11	0.26995	0.81225
chr1	74966876	74967734	5.2521e-16	-0.542158	19	0.26009	0.80225
chr1	240992152	240992498	8.121e-10	-0.542	11	0.28843	0.83043
chr1	7326962	7327363	7.0875e-15	-0.541867	15	0.3434	0.88527
chr1	211445591	211445879	3.7972e-10	-0.541864	11	0.29234	0.8342
chr1	244126173	244126445	2.6322e-11	-0.541773	11	0.33436	0.87614
chr1	188474214	188474484	2.362e-10	-0.541591	11	0.19593	0.73752
chr1	104801073	104801608	2.4162e-12	-0.541589	14	0.29273	0.83432
chr1	157778673	157778940	1.3286e-09	-0.541545	11	0.31727	0.85882
chr1	163480574	163481238	2.1794e-14	-0.541042	18	0.29371	0.83475
chr1	76564653	76565775	2.7328e-19	-0.540935	23	0.26407	0.805
chr1	187560683	187561228	3.1778e-11	-0.54075	11	0.26032	0.80107
chr1	91546289	91546544	4.0765e-18	-0.540213	20	0.31781	0.85803
chr1	216465316	216465633	1.7685e-14	-0.5399	15	0.3493	0.8892
chr1	240932296	240933008	3.381e-16	-0.539824	17	0.2999	0.83972
chr1	91366688	91367363	1.8878e-17	-0.539262	20	0.32273	0.86199
chr1	48213173	48214015	6.9783e-17	-0.538961	19	0.28091	0.81987
chr1	189754821	189755567	4.6562e-21	-0.538837	26	0.24597	0.78481
chr1	3001719	3003561	0	-0.538616	80	0.27032	0.80894
chr1	177406498	177406925	8.6845e-22	-0.53854	25	0.25386	0.7924
chr1	105378908	105379228	4.9721e-13	-0.538482	14	0.27843	0.81691
chr1	49841612	49842352	1.6081e-18	-0.538431	18	0.26728	0.80571
chr1	192227610	192228201	3.1701e-15	-0.538111	18	0.31436	0.85247
chr1	192043247	192043540	2.8097e-11	-0.5381	11	0.34383	0.88192
chr1	4666335	4667378	1.2585e-36	-0.53797	41	0.25115	0.78912
chr1	2931436	2932341	3.7186e-31	-0.537718	31	0.26733	0.80505
chr1	75677768	75678101	3.3053e-17	-0.537703	16	0.28941	0.82711
chr1	71848726	71849050	8.0296e-13	-0.537521	12	0.35685	0.89437
chr1	208881596	208881827	9.7916e-11	-0.537432	11	0.23243	0.76986
chr1	74352295	74353187	4.9487e-18	-0.537369	21	0.25414	0.79151
chr1	76860265	76860897	4.5608e-16	-0.537347	18	0.25632	0.79367
chr1	242929199	242929785	1.9122e-11	-0.536958	12	0.25687	0.79383
chr1	79781086	79781494	5.019e-14	-0.536917	12	0.25704	0.79396
chr1	248829894	248830529	1.7116e-36	-0.53685	40	0.36657	0.90343
chr1	59368828	59369637	8.9524e-32	-0.536727	32	0.24513	0.78186
chr1	212188337	212188567	2.1433e-10	-0.536659	11	0.28364	0.8203
chr1	3171884	3172070	3.6202e-12	-0.536464	14	0.2937	0.83016
chr1	240081112	240081357	1.4947e-12	-0.536107	14	0.30279	0.83889
chr1	240703560	240703818	2.5831e-13	-0.536058	13	0.3626	0.89865
chr1	69120148	69120565	1.9721e-18	-0.535955	22	0.34797	0.88392
chr1	241395588	241396470	2.9504e-18	-0.53525	19	0.30605	0.8413
chr1	49535713	49535980	6.5761e-14	-0.534923	13	0.32935	0.86427
chr1	52013054	52013395	6.3119e-10	-0.534614	11	0.24709	0.7817
chr1	104365335	104365555	6.0931e-11	-0.534568	11	0.27964	0.8142
chr1	16545464	16545717	4.4374e-11	-0.5345	11	0.33962	0.87413
chr1	239467285	239467604	8.7342e-11	-0.534417	15	0.32805	0.86247
chr1	240542083	240542529	1.704e-10	-0.534288	13	0.2974	0.83169
chr1	14822230	14822976	2.2274e-17	-0.534274	21	0.2554	0.78968
chr1	232645696	232646206	5.4802e-13	-0.53425	11	0.18609	0.72034
chr1	50296807	50297291	1.2569e-14	-0.534133	15	0.25338	0.78752
chr1	81596246	81596905	5.7771e-16	-0.533681	18	0.23796	0.77164
chr1	247928715	247929228	1.3396e-13	-0.533533	15	0.35588	0.88942
chr1	82589142	82589637	2.1907e-15	-0.533367	15	0.3433	0.87667
chr1	240600318	240600851	1.0766e-10	-0.533292	12	0.27927	0.81256
chr1	242291571	242292096	3.8807e-13	-0.533107	14	0.2748	0.80791
chr1	171045101	171045251	3.6933e-13	-0.532896	12	0.31396	0.84685
chr1	71804938	71805536	3.8069e-14	-0.532821	14	0.33123	0.86405
chr1	71731677	71732269	2.4102e-09	-0.532667	12	0.25917	0.79183
chr1	76206324	76206749	6.105e-11	-0.532523	11	0.34395	0.87648
chr1	182892787	182893179	4.2132e-17	-0.532281	16	0.37211	0.90439
chr1	177812763	177813131	4.5802e-13	-0.532183	15	0.3825	0.91468
chr1	106791138	106791593	3.5308e-16	-0.532138	20	0.32761	0.85975
chr1	187327974	187328650	5.13e-23	-0.532115	26	0.36182	0.89393
chr1	7093733	7094092	2.8351e-12	-0.532023	11	0.1913	0.72332
chr1	7663209	7663570	2.5994e-19	-0.531823	24	0.28976	0.82158
chr1	81027812	81028194	1.085e-10	-0.53175	11	0.31392	0.84567
chr1	39728483	39728847	2.1558e-13	-0.531734	16	0.25286	0.78459
chr1	192148527	192149050	6.3286e-15	-0.531597	18	0.32969	0.86129
chr1	113835243	113835466	3.2789e-13	-0.531391	16	0.28778	0.81917
chr1	248692396	248692640	1.2168e-08	-0.531375	11	0.27455	0.80592
chr1	31964785	31965141	1.3588e-09	-0.531325	11	0.25613	0.78745
chr1	106816468	106816966	1.13e-10	-0.531104	12	0.35031	0.88142
chr1	213808258	213808911	4.0656e-22	-0.531034	22	0.30426	0.8353
chr1	111335245	111335981	3.902e-13	-0.531031	16	0.25936	0.79039
chr1	106256913	106257364	7.831e-12	-0.531	11	0.32405	0.85505
chr1	80608610	80608834	1.5689e-12	-0.530885	13	0.36202	0.8929
chr1	30144324	30144910	3.3498e-11	-0.530729	12	0.31773	0.84846
chr1	76699978	76700511	4.1094e-13	-0.530533	15	0.33815	0.86868
chr1	11627016	11628118	8.7267e-19	-0.5305	23	0.24687	0.77737
chr1	72750264	72750596	1.6382e-09	-0.530477	11	0.34273	0.8732
chr1	160645400	160645944	2.0708e-13	-0.530365	13	0.24492	0.77529
chr1	205000909	205001815	4.5437e-22	-0.530337	23	0.32562	0.85596
chr1	239176821	239177667	5.0791e-24	-0.530207	29	0.30684	0.83705
chr1	217023979	217024572	1.5696e-11	-0.530125	12	0.32717	0.85729
chr1	242679963	242681014	2.7522e-28	-0.530052	29	0.25743	0.78748
chr1	158845157	158845916	2.8354e-14	-0.530015	17	0.29025	0.82026
chr1	183657859	183658923	6.4729e-23	-0.52995	30	0.24515	0.7751
chr1	6936713	6937351	2.2328e-18	-0.529903	18	0.29983	0.82974
chr1	69968768	69969107	8.1777e-10	-0.529625	11	0.32017	0.8498
chr1	200937480	200937852	1.5805e-12	-0.529481	13	0.3146	0.84408
chr1	79642104	79643346	4.5524e-23	-0.529241	29	0.21362	0.74286
chr1	238630186	238630449	1.4228e-11	-0.529205	11	0.37207	0.90127
chr1	104931122	104931563	4.3742e-10	-0.52915	11	0.22505	0.7542
chr1	81177872	81178562	1.1386e-18	-0.529031	24	0.34979	0.87882
chr1	247640364	247640999	4.91e-15	-0.528926	17	0.2634	0.79232
chr1	217122577	217123101	6.9697e-15	-0.528922	16	0.31334	0.84227
chr1	74510908	74511317	3.7664e-12	-0.528538	13	0.28456	0.8131
chr1	188181931	188182740	5.5157e-17	-0.528512	20	0.34723	0.87574
chr1	49541170	49542766	5.0412e-30	-0.528451	36	0.29416	0.82261
chr1	17833231	17834100	2.3276e-13	-0.528444	18	0.1805	0.70894
chr1	195003931	195004531	5.1165e-14	-0.528303	19	0.30374	0.83204
chr1	69046974	69047882	3.4567e-17	-0.528158	19	0.30936	0.83751
chr1	210023278	210023697	1.7561e-09	-0.5281	11	0.24923	0.77733
chr1	240988788	240989413	7.5533e-12	-0.528058	13	0.28719	0.81525
chr1	216149001	216150141	9.6939e-25	-0.528029	26	0.26319	0.79122
chr1	30284445	30285565	8.3979e-20	-0.52781	25	0.30853	0.83634
chr1	158373220	158373652	1.4447e-12	-0.52775	15	0.3646	0.89235
chr1	242511996	242512481	1.0261e-09	-0.527731	13	0.313	0.84073
chr1	49110669	49111401	2.5683e-16	-0.527514	18	0.3565	0.88401
chr1	213648997	213650128	1.6166e-17	-0.527446	23	0.28765	0.8151
chr1	247833374	247834032	2.3656e-13	-0.527433	15	0.24937	0.7768
chr1	43247852	43248464	4.0924e-12	-0.527404	13	0.31652	0.84392
chr1	192856500	192856877	3.8705e-15	-0.527191	17	0.28663	0.81382
chr1	4425643	4425975	2.211e-10	-0.527182	11	0.28086	0.80805
chr1	73495506	73495678	1.8346e-11	-0.527	13	0.33565	0.86265
chr1	239489138	239489399	1.7071e-09	-0.5267	11	0.356	0.8827
chr1	191291609	191291823	1.8201e-12	-0.526692	13	0.36504	0.89173
chr1	239238087	239238352	1.0126e-08	-0.526614	11	0.34975	0.87636
chr1	13447047	13447363	2.4682e-10	-0.526596	13	0.22221	0.74881
chr1	21810158	21810679	1.3466e-13	-0.526583	15	0.33483	0.86142
chr1	82507554	82508083	1.0794e-10	-0.526545	11	0.30364	0.83018
chr1	196786114	196786931	1.9448e-17	-0.526426	27	0.23589	0.76231
chr1	116830890	116831267	3.8655e-12	-0.526318	11	0.25282	0.77914
chr1	240623564	240624021	8.1281e-19	-0.526303	19	0.34286	0.86916
chr1	210018166	210018384	1.815e-10	-0.526292	12	0.37138	0.89767
chr1	215497049	215497723	2.3025e-16	-0.525842	19	0.28614	0.81199
chr1	226602045	226602456	7.9192e-13	-0.525727	11	0.24957	0.7753
chr1	216120362	216120765	1.6962e-20	-0.525679	21	0.32899	0.85467
chr1	241388323	241389160	1.9973e-17	-0.525618	19	0.36418	0.8898
chr1	191595735	191596816	5.2158e-26	-0.525575	30	0.3558	0.88137
chr1	3607056	3607337	1.5806e-11	-0.525521	12	0.37325	0.89877
chr1	213016226	213016889	2.9713e-27	-0.52537	27	0.24151	0.76688
chr1	240713179	240713434	5.1471e-11	-0.525327	13	0.33681	0.86213
chr1	104172159	104173616	1.9704e-22	-0.525176	34	0.31844	0.84362
chr1	151854050	151854191	2.1515e-14	-0.525167	12	0.34573	0.8709
chr1	194526980	194527213	1.4277e-14	-0.524946	14	0.36864	0.89359
chr1	79477869	79479283	6.0744e-31	-0.524868	38	0.33426	0.85913
chr1	49329220	49329614	4.2476e-10	-0.52485	11	0.36972	0.89458
chr1	158320241	158320576	5.1921e-19	-0.524544	17	0.34807	0.87262
chr1	241970349	241970883	6.1091e-11	-0.524404	13	0.307	0.8314
chr1	192054746	192054926	2.1257e-08	-0.524375	11	0.35357	0.87795
chr1	241408668	241409094	6.3092e-10	-0.52415	11	0.34718	0.87132
chr1	36763725	36764014	2.4246e-11	-0.5241	11	0.301	0.8251
chr1	240680885	240681292	1.2088e-15	-0.523794	17	0.30878	0.83257
chr1	222604719	222604947	4.5814e-10	-0.523725	11	0.32387	0.8476
chr1	5270385	5271039	5.12e-15	-0.5237	15	0.2293	0.753
chr1	60708906	60709055	2.6843e-09	-0.52335	11	0.33072	0.85407
chr1	154008166	154008660	2.1657e-11	-0.523312	12	0.32425	0.84756
chr1	12191720	12192107	1.6087e-25	-0.523308	26	0.24191	0.76522
chr1	242111106	242111356	1.5794e-09	-0.523275	11	0.2777	0.80097
chr1	101575406	101575611	5.4925e-11	-0.523125	12	0.34225	0.86538
chr1	194117726	194118459	9.0891e-16	-0.523097	18	0.28907	0.81217
chr1	4591562	4592281	6.9028e-14	-0.523042	18	0.29558	0.81863
chr1	171069923	171070270	1.3859e-09	-0.523019	13	0.38617	0.90919
chr1	236645600	236646105	2.7908e-10	-0.522808	13	0.3175	0.84031
chr1	213492567	213493083	3.9055e-10	-0.522167	12	0.25302	0.77519
chr1	223117197	223117665	1.3402e-11	-0.522023	11	0.3258	0.84782
chr1	200389289	200389711	1.2283e-16	-0.522	16	0.37791	0.89991
chr1	196933516	196934425	1.3877e-22	-0.521983	29	0.34885	0.87084
chr1	7174056	7174920	2.0689e-17	-0.521875	18	0.24471	0.76658
chr1	240394688	240394924	1.392e-12	-0.521825	11	0.23328	0.7551
chr1	74509990	74510464	1.7218e-12	-0.521786	14	0.31434	0.83613
chr1	241305121	241305913	9.7433e-16	-0.52175	20	0.30528	0.82703
chr1	30204073	30204533	4.3885e-10	-0.521575	11	0.29173	0.8133
chr1	6715731	6716436	1.0509e-26	-0.521439	33	0.21138	0.73282
chr1	104153673	104154317	4.9249e-15	-0.521342	19	0.33059	0.85193
chr1	241203179	241203525	2.5389e-11	-0.521341	11	0.2475	0.76884
chr1	11305869	11306682	2.0915e-34	-0.521333	45	0.29449	0.81583
chr1	76412091	76412474	4.1137e-12	-0.521229	12	0.37623	0.89746
chr1	217894041	217895080	6.9385e-20	-0.521043	23	0.34424	0.86528
chr1	103010722	103011090	5.9747e-13	-0.52095	15	0.3585	0.87945
chr1	2008492	2009398	9.7149e-22	-0.520875	28	0.29883	0.81971
chr1	224100640	224100829	4.4984e-13	-0.520839	14	0.36438	0.88521
chr1	3408854	3409114	1.4236e-16	-0.520708	18	0.322	0.84271
chr1	147402437	147403356	3.9825e-17	-0.5204	25	0.24724	0.76764
chr1	246811198	246811676	3.1263e-11	-0.520187	12	0.37023	0.89042
chr1	4061270	4062199	1.9831e-25	-0.520158	30	0.28173	0.80189
chr1	241090927	241091464	2.697e-09	-0.520023	11	0.31041	0.83043
chr1	199098292	199098589	1.2946e-08	-0.52	11	0.29711	0.81711
chr1	216584278	216584551	9.32e-15	-0.519967	15	0.33925	0.85922
chr1	23688192	23689001	0	-0.519875	60	0.32453	0.8444
chr1	240575558	240575810	1.4405e-11	-0.519864	11	0.38291	0.90277
chr1	105265507	105265855	1.2079e-09	-0.51985	11	0.26775	0.7876
chr1	215694198	215694529	4.6348e-15	-0.519719	16	0.34373	0.86345
chr1	121603762	121604322	5.721e-11	-0.519188	12	0.34854	0.86773
chr1	66018233	66018374	5.7477e-09	-0.519	11	0.3375	0.8565
chr1	3580851	3581308	3.1036e-11	-0.518977	11	0.25602	0.775
chr1	32270462	32270727	6.5099e-09	-0.518975	11	0.29593	0.8149
chr1	217225305	217225570	5.6838e-11	-0.518479	12	0.28904	0.80752
chr1	48276776	48278072	2.4433e-23	-0.51826	26	0.37705	0.89531
chr1	242689308	242689909	1.2831e-14	-0.517988	21	0.26862	0.78661
chr1	176739693	176740170	1.6047e-08	-0.517614	11	0.30798	0.82559
chr1	191968619	191969036	2.1624e-08	-0.5176	11	0.31315	0.83075
chr1	898802	898978	8.3454e-12	-0.517542	12	0.12277	0.64031
chr1	187216701	187217661	1.6803e-20	-0.517354	24	0.29023	0.80758
chr1	189139273	189140598	0	-0.517347	49	0.34986	0.8672
chr1	215021737	215021844	8.934e-10	-0.51685	11	0.39028	0.90712
chr1	176594208	176595561	3.6848e-32	-0.516681	36	0.3314	0.84808
chr1	70031821	70032122	4.4951e-10	-0.516432	11	0.35473	0.87116
chr1	187763047	187763362	2.8382e-11	-0.5162	11	0.3584	0.8746
chr1	215302733	215303081	2.2854e-08	-0.5162	11	0.25823	0.77443
chr1	4127571	4128075	5.1567e-21	-0.516196	23	0.24921	0.7654
chr1	242812874	242813557	5.8264e-12	-0.516161	14	0.26052	0.77668
chr1	3565789	3566652	4.4858e-23	-0.516026	29	0.32631	0.84234
chr1	210995946	210996441	8.8905e-16	-0.515961	19	0.33101	0.84697
chr1	37950428	37950743	3.0093e-11	-0.515896	12	0.37627	0.89217
chr1	8339154	8339860	1.6241e-17	-0.515457	23	0.28629	0.80175
chr1	88467145	88467230	3.3113e-09	-0.515325	11	0.3319	0.84722
chr1	242921971	242922442	3.3099e-12	-0.515173	13	0.30244	0.81762
chr1	100790462	100790980	5.4335e-09	-0.515136	11	0.34007	0.8552
chr1	199904707	199905309	4.6028e-24	-0.515061	37	0.29446	0.80952
chr1	71411720	71412188	2.2334e-10	-0.51505	11	0.30128	0.81632
chr1	192205942	192206408	3.3462e-14	-0.515036	14	0.44429	0.95932
chr1	110294835	110295030	6.742e-11	-0.515018	14	0.32539	0.84041
chr1	240888750	240889203	6.6212e-22	-0.514837	23	0.38411	0.89895
chr1	45180001	45180800	1.3106e-26	-0.514793	29	0.29025	0.80504
chr1	215394825	215395264	2.331e-15	-0.514703	16	0.33622	0.85092
chr1	5372511	5372882	7.4515e-07	-0.514575	11	0.38193	0.8965
chr1	16677431	16677964	2.2207e-24	-0.51449	26	0.33369	0.84818
chr1	240664919	240665433	7.5291e-09	-0.514417	12	0.3065	0.82092
chr1	80539399	80540293	4.9884e-15	-0.514329	19	0.3205	0.83483
chr1	65700254	65700509	9.5997e-11	-0.514275	11	0.33503	0.8493
chr1	57430435	57430612	8.6929e-10	-0.514273	11	0.3235	0.83777
chr1	176929405	176930094	9.732e-15	-0.51425	15	0.27003	0.78428
chr1	73541528	73542307	8.951e-17	-0.514238	20	0.34769	0.86192
chr1	239343038	239343577	4.1998e-12	-0.514104	12	0.35617	0.87027
chr1	195067321	195067580	7.7969e-17	-0.514063	16	0.3865	0.90056
chr1	247981845	247982066	1.3241e-10	-0.513946	14	0.33993	0.85388
chr1	3595244	3596296	2.2086e-22	-0.513933	30	0.31467	0.82861
chr1	230327836	230328230	4.5879e-12	-0.513886	11	0.13148	0.64536
chr1	6739164	6739461	2.789e-09	-0.513825	11	0.18205	0.69587
chr1	104521812	104522156	9.3152e-10	-0.5138	11	0.30438	0.81818
chr1	192911984	192912247	3.6296e-10	-0.513432	11	0.34693	0.86036
chr1	75476421	75477068	2.0323e-17	-0.513355	19	0.34847	0.86183
chr1	57678743	57679060	2.0395e-09	-0.513104	12	0.34688	0.85998
chr1	78851104	78851454	5.4963e-18	-0.513036	21	0.20237	0.7154
chr1	4160872	4161161	1.8751e-13	-0.513	15	0.33452	0.84752
chr1	10004157	10004658	1.5308e-13	-0.512921	19	0.37384	0.88676
chr1	241957854	241958132	7.331e-12	-0.512795	11	0.32882	0.84161
chr1	247711877	247712391	5.2889e-13	-0.512661	14	0.33198	0.84464
chr1	146027484	146028361	5.09e-15	-0.512611	18	0.3175	0.83011
chr1	4616828	4617960	1.9527e-18	-0.51237	27	0.33141	0.84378
chr1	36974568	36974786	8.7158e-08	-0.512341	11	0.29611	0.80845
chr1	218052387	218052865	1.6613e-09	-0.512269	13	0.32477	0.83704
chr1	12754881	12755546	2.4481e-13	-0.512217	15	0.28867	0.80088
chr1	19045140	19045948	4.0028e-20	-0.51194	21	0.2333	0.74524
chr1	159494630	159494932	4.0447e-14	-0.511778	18	0.2869	0.79868
chr1	221341245	221341822	1.0194e-13	-0.511733	15	0.36427	0.876
chr1	216231608	216231847	8.6405e-13	-0.5115	12	0.37202	0.88352
chr1	177266484	177266934	8.6075e-11	-0.511327	13	0.33719	0.84852
chr1	71206405	71206933	4.5941e-10	-0.511318	11	0.27268	0.784
chr1	53114554	53114814	5.4276e-11	-0.511273	11	0.34236	0.85364
chr1	113921568	113922015	2.131e-12	-0.511203	16	0.30642	0.81763
chr1	11858091	11858546	7.0453e-12	-0.511077	13	0.26875	0.77983
chr1	99773840	99773999	3.4986e-10	-0.510932	11	0.29234	0.80327
chr1	240794632	240795115	1.6488e-07	-0.510875	11	0.2933	0.80417
chr1	48369173	48369875	5.0133e-13	-0.510761	22	0.35632	0.86708
chr1	176666966	176667537	3.625e-09	-0.510438	12	0.29121	0.80165
chr1	34465234	34465811	3.3392e-11	-0.510393	14	0.29643	0.80682
chr1	4481388	4482097	9.7094e-24	-0.510115	26	0.32036	0.83047
chr1	34496124	34497212	3.3608e-18	-0.51008	22	0.25361	0.76369
chr1	3118597	3119683	1.011e-26	-0.510078	32	0.2856	0.79568
chr1	242893398	242894052	7.8409e-12	-0.51	15	0.28958	0.79958
chr1	176716261	176716906	8.7209e-16	-0.509903	18	0.36631	0.87621
chr1	57801681	57802144	2.036e-08	-0.50985	11	0.36073	0.87057
chr1	14174922	14175899	7.9277e-22	-0.509788	26	0.28666	0.79645
chr1	73101441	73102150	1.248e-22	-0.509567	26	0.36663	0.8762
chr1	69865128	69865817	3.9939e-17	-0.509489	23	0.35518	0.86467
chr1	223371888	223372539	3.0895e-18	-0.509403	18	0.23364	0.74304
chr1	239042582	239043061	1.7151e-09	-0.509125	11	0.29818	0.8073
chr1	194827698	194828291	1.0186e-14	-0.509042	18	0.38286	0.8919
chr1	165065606	165065910	3.3886e-09	-0.508955	11	0.35714	0.86609
chr1	241342702	241343240	1.1912e-11	-0.508839	14	0.32793	0.83677
chr1	35049355	35049525	5.9345e-11	-0.508833	12	0.24342	0.75225
chr1	188901548	188901691	2.2608e-09	-0.50875	11	0.35608	0.86482
chr1	213382763	213383502	2.2594e-16	-0.508724	19	0.35595	0.86467
chr1	163474112	163474579	6.4984e-09	-0.508475	11	0.30225	0.81072
chr1	242773412	242774537	1.8758e-25	-0.508445	32	0.36011	0.86855
chr1	191373010	191373532	6.5741e-10	-0.508333	12	0.33156	0.8399
chr1	157837515	157838067	4.1372e-09	-0.50825	12	0.29817	0.80642
chr1	68729564	68729763	1.9647e-08	-0.508075	11	0.38225	0.89033
chr1	70600443	70601279	2.7716e-25	-0.507926	27	0.3734	0.88132
chr1	79678257	79678742	1.5185e-09	-0.507705	11	0.36536	0.87307
chr1	76131148	76131621	1.3192e-09	-0.5077	11	0.35112	0.85883
chr1	62416841	62417402	8.2286e-14	-0.5075	17	0.34796	0.85546
chr1	242885103	242885530	2.6362e-11	-0.507479	12	0.30385	0.81133
chr1	1118157	1118968	4.4674e-25	-0.507454	27	0.2911	0.79856
chr1	190120580	190120880	1.4105e-07	-0.50745	11	0.24397	0.75143
chr1	87015266	87015579	1.4925e-13	-0.507357	14	0.34911	0.85646
chr1	195763140	195764110	2.9793e-18	-0.507163	26	0.23984	0.747
chr1	22614950	22616056	2.8205e-17	-0.50704	25	0.27288	0.77992
chr1	15952216	15952554	1.338e-11	-0.507017	15	0.23097	0.73798
chr1	1956753	1957013	2.1265e-12	-0.507	12	0.29519	0.80219
chr1	190615760	190616050	2.1715e-10	-0.506875	11	0.34523	0.8521
chr1	240511515	240511785	2.7154e-11	-0.506769	13	0.3379	0.84467
chr1	3345493	3346036	4.5595e-12	-0.50675	14	0.22505	0.7318
chr1	69166946	69167171	8.3299e-11	-0.506583	12	0.36037	0.86696
chr1	247839616	247840196	3.4744e-14	-0.5065	15	0.26427	0.77077
chr1	240770871	240771759	2.0754e-21	-0.5065	23	0.30139	0.80789
chr1	11548155	11548757	6.118e-13	-0.506333	15	0.24295	0.74928
chr1	28805173	28805339	6.0465e-11	-0.506295	11	0.36393	0.87023
chr1	248067660	248069558	1.0096e-29	-0.50606	42	0.31464	0.8207
chr1	8973942	8974600	3.3696e-19	-0.506038	20	0.22735	0.73339
chr1	237336582	237337206	4.8725e-11	-0.506033	15	0.30057	0.8066
chr1	237343922	237344624	2.5426e-12	-0.506017	15	0.33535	0.84137
chr1	32439133	32439399	1.7036e-09	-0.506	11	0.37948	0.88548
chr1	105851871	105852177	6.5401e-09	-0.505875	11	0.31858	0.82445
chr1	4800316	4800804	5.2827e-11	-0.505591	11	0.2663	0.77189
chr1	102749262	102749957	1.1753e-14	-0.505438	16	0.36223	0.86767
chr1	189827349	189827780	3.5273e-10	-0.505396	12	0.39946	0.90485
chr1	3029218	3031165	0	-0.505235	68	0.26349	0.76872
chr1	4307913	4308665	6.7754e-16	-0.505219	16	0.29447	0.79969
chr1	79561389	79562363	1.0597e-19	-0.505029	26	0.31431	0.81934
chr1	68748078	68748309	8.8876e-11	-0.50485	11	0.347	0.85185
chr1	3366851	3367193	1.7868e-19	-0.504833	18	0.23211	0.73694
chr1	49335175	49335804	8.3888e-13	-0.504712	13	0.29871	0.80342
chr1	4121454	4123486	4.0401e-33	-0.504657	43	0.24761	0.75227
chr1	107771282	107772016	6.5275e-18	-0.504568	22	0.39994	0.90451
chr1	198826994	198828156	2.4344e-22	-0.504466	29	0.34018	0.84465
chr1	221058036	221058355	2.3685e-18	-0.504412	17	0.37928	0.88369
chr1	3143106	3143728	5.421e-21	-0.504333	21	0.32973	0.83406
chr1	238535708	238535977	1.0529e-10	-0.504325	11	0.35305	0.85737
chr1	149293842	149294428	5.6163e-11	-0.504208	12	0.35915	0.86335
chr1	28307808	28308114	2.098e-11	-0.504179	14	0.34496	0.84914
chr1	189718321	189718568	5.3945e-18	-0.504118	17	0.39856	0.90268
chr1	15831482	15831702	5.4889e-11	-0.504083	12	0.2785	0.78258
chr1	158783831	158784092	1.7776e-11	-0.504	14	0.32804	0.83204
chr1	101985995	101986259	5.1099e-18	-0.503921	19	0.33016	0.83408
chr1	18433356	18434070	7.4777e-14	-0.503883	15	0.29557	0.79945
chr1	242603976	242605060	4.0404e-21	-0.503723	28	0.3306	0.83432
chr1	70850695	70851163	3.7127e-12	-0.503591	11	0.29895	0.80255
chr1	166296946	166298063	1.4264e-15	-0.503333	24	0.34991	0.85324
chr1	241987193	241987681	6.6407e-09	-0.503275	11	0.2473	0.75058
chr1	98856547	98857042	2.5795e-11	-0.503229	12	0.38887	0.8921
chr1	204810882	204811321	5.9997e-11	-0.503045	11	0.29534	0.79839
chr1	113638937	113639283	2.1753e-19	-0.502833	18	0.31065	0.81349
chr1	241245573	241246130	1.5559e-15	-0.502789	19	0.34559	0.84838
chr1	70545177	70545890	1.2779e-15	-0.502717	15	0.31537	0.81808
chr1	158621901	158622065	3.9306e-13	-0.502614	11	0.41968	0.9223
chr1	248433737	248433951	7.3386e-10	-0.502536	14	0.32809	0.83063
chr1	165940908	165941426	6.9196e-10	-0.502458	12	0.41208	0.91454
chr1	70795634	70795954	1.438e-09	-0.502455	11	0.352	0.85445
chr1	25182637	25182981	4.7692e-11	-0.502346	13	0.23838	0.74073
chr1	191928401	191929057	1.1125e-08	-0.502304	14	0.28566	0.78796
chr1	58321429	58321878	5.4791e-09	-0.502182	11	0.31205	0.81423
chr1	81246905	81247395	1.4502e-11	-0.502135	13	0.29815	0.80029
chr1	202186473	202187080	2.2302e-09	-0.502	14	0.36555	0.86755
chr1	194356458	194356719	9.6041e-08	-0.501909	11	0.33668	0.83859
chr1	247565124	247565397	3.3261e-09	-0.50155	11	0.34662	0.84818
chr1	79577116	79577324	1.7953e-11	-0.501432	11	0.38925	0.89068
chr1	234656445	234656929	2.893e-13	-0.501313	16	0.15448	0.6558
chr1	79924757	79925016	9.5845e-09	-0.501136	11	0.30736	0.8085
chr1	236105951	236106245	5.631e-09	-0.500982	14	0.239	0.73998
chr1	242420768	242421646	5.9174e-17	-0.50094	21	0.30671	0.80765
chr1	107969459	107969927	4.2368e-12	-0.500929	14	0.41661	0.91754
chr1	101760724	101761265	1.2769e-11	-0.500904	13	0.34319	0.8441
chr1	4167305	4168326	2.2879e-20	-0.500864	22	0.27384	0.7747
chr1	240549693	240550546	1.0013e-15	-0.500764	18	0.34985	0.85061
chr1	248239291	248239752	9.6646e-12	-0.5006	11	0.37677	0.87737
chr1	91940800	91942269	1.2035e-33	-0.500526	48	0.32678	0.8273
chr1	3578052	3579463	3.8271e-39	-0.500485	50	0.24834	0.74882
chr1	104436501	104436764	1.6831e-11	-0.500483	15	0.37147	0.87195
chr1	158355873	158356057	1.1283e-11	-0.50045	11	0.2699	0.77035
chr1	4482500	4482862	3.6439e-18	-0.50042	22	0.35426	0.85468
chr1	39912621	39913908	0	-0.500239	69	0.2945	0.79474
chr1	84348172	84348567	1.3029e-12	-0.500136	11	0.26343	0.76357
chr1	12651982	12652318	2.9567e-11	-0.500114	11	0.29373	0.79384
chr1	31708264	31708693	3.4327e-10	-0.500021	12	0.24142	0.74144
chr1	79007985	79008618	6.5613e-11	-0.499946	14	0.32248	0.82243
chr1	30796817	30796985	1.4651e-11	-0.499909	11	0.29945	0.79936
chr1	242975953	242976223	2.6287e-18	-0.499862	20	0.30755	0.80741
chr1	247767455	247767800	2.1494e-08	-0.49985	11	0.29933	0.79918
chr1	189023468	189023621	1.5493e-12	-0.49975	12	0.38894	0.88869
chr1	189869461	189869678	3.5087e-07	-0.499725	11	0.35392	0.85365
chr1	185257038	185257752	2.5612e-33	-0.499682	33	0.28433	0.78401
chr1	238530067	238530784	5.2383e-12	-0.499667	15	0.36122	0.86088
chr1	49267400	49267750	2.3193e-11	-0.499625	12	0.26	0.75962
chr1	77385189	77385320	4.2387e-08	-0.499525	11	0.36523	0.86475
chr1	57343505	57344127	1.264e-24	-0.499466	29	0.38031	0.87978
chr1	3223290	3225040	0	-0.499387	51	0.26606	0.76545
chr1	2594709	2595930	1.3329e-17	-0.499379	29	0.27016	0.76953
chr1	188973789	188974030	1.2252e-09	-0.499333	12	0.35581	0.85515
chr1	242981562	242981758	9.902e-10	-0.499308	13	0.39237	0.89167
chr1	23240428	23240927	6.297e-19	-0.499152	28	0.38731	0.88646
chr1	99333364	99333555	5.8997e-11	-0.499114	11	0.3317	0.83082
chr1	240774064	240774495	1.3868e-07	-0.499025	11	0.27428	0.7733
chr1	194578289	194578735	3.1539e-14	-0.498969	16	0.38325	0.88222
chr1	104933202	104934191	4.288e-22	-0.498865	24	0.23033	0.7292
chr1	166251459	166252509	6.0629e-22	-0.498821	28	0.28916	0.78798
chr1	69175704	69175960	1.2731e-11	-0.498808	13	0.39508	0.89388
chr1	3441973	3442713	3.0509e-16	-0.4988	20	0.23003	0.72883
chr1	187791675	187791955	4.103e-10	-0.498795	11	0.32898	0.82777
chr1	105119677	105120107	6.6059e-09	-0.498775	11	0.32215	0.82093
chr1	177400390	177400714	9.0902e-10	-0.49875	11	0.36717	0.86593
chr1	5756835	5757323	1.118e-15	-0.498682	22	0.30719	0.80588
chr1	1941959	1942153	2.7785e-11	-0.498654	13	0.23681	0.73546
chr1	213607786	213608547	1.079e-16	-0.498632	17	0.28296	0.78159
chr1	107012725	107013273	2.5629e-20	-0.4985	20	0.41396	0.91246
chr1	10195242	10196468	3.575e-21	-0.498433	26	0.24749	0.74592
chr1	2886520	2887678	3.1465e-23	-0.498098	28	0.26425	0.76235
chr1	49598181	49599211	5.965e-18	-0.498068	22	0.33805	0.83611
chr1	213696224	213696461	1.0941e-11	-0.497946	14	0.37554	0.87348
chr1	64268579	64269061	1.4373e-13	-0.497897	17	0.28957	0.78747
chr1	31210237	31210667	6.5398e-10	-0.497771	12	0.34446	0.84223
chr1	190650441	190650883	6.2234e-07	-0.49765	11	0.34567	0.84332
chr1	222487003	222487423	6.795e-30	-0.497596	26	0.32313	0.82072
chr1	95132179	95132705	1.0174e-07	-0.497591	11	0.36073	0.85832
chr1	218081795	218082285	7.9584e-22	-0.497489	22	0.37983	0.87732
chr1	187641222	187641701	1.2318e-08	-0.497479	12	0.29769	0.79517
chr1	238382055	238382531	3.0592e-11	-0.497386	11	0.38343	0.88082
chr1	42057086	42057404	1.4895e-11	-0.497273	11	0.34389	0.84116
chr1	18071028	18071885	4.3341e-17	-0.497193	22	0.31357	0.81076
chr1	4466362	4466890	4.8805e-09	-0.497136	11	0.22975	0.72689
chr1	105630289	105630772	7.5401e-12	-0.497133	15	0.29235	0.78948
chr1	73696944	73697184	7.4947e-18	-0.497132	19	0.39407	0.8912
chr1	163957745	163958300	1.6534e-12	-0.497036	14	0.3123	0.80934
chr1	111608228	111609186	3.5814e-32	-0.496972	45	0.31078	0.80776
chr1	28843371	28843779	6.7646e-10	-0.496727	11	0.29541	0.79214
chr1	159744824	159745134	1.4937e-11	-0.496692	13	0.36894	0.86563
chr1	159453208	159453395	1.8463e-12	-0.496577	13	0.322	0.81858
chr1	113063076	113064388	1.5602e-35	-0.4965	46	0.26159	0.75809
chr1	99405130	99405937	1.7615e-14	-0.496292	24	0.31502	0.81131
chr1	86964132	86964607	8.4597e-13	-0.496289	19	0.24463	0.74092
chr1	52176069	52177425	7.334e-27	-0.496277	37	0.24691	0.74319
chr1	239643426	239643900	7.2705e-19	-0.4962	20	0.35796	0.85416
chr1	2972247	2973483	1.6502e-29	-0.496112	38	0.23318	0.72929
chr1	216093033	216093605	1.2144e-13	-0.496033	15	0.25533	0.75137
chr1	103330411	103330669	1.546e-10	-0.496025	11	0.3129	0.80892
chr1	105796116	105796779	8.5567e-17	-0.495905	21	0.34637	0.84227
chr1	80137580	80138556	6.2741e-19	-0.495861	27	0.32678	0.82264
chr1	72920992	72921476	2.1671e-09	-0.49575	12	0.37571	0.87146
chr1	104044552	104045476	5.3849e-17	-0.495612	20	0.34126	0.83687
chr1	240654102	240654717	5.3052e-18	-0.495375	18	0.302	0.79738
chr1	74491140	74491482	2.1462e-08	-0.4952	11	0.28495	0.78015
chr1	79099944	79100648	8.0215e-17	-0.495141	23	0.35536	0.8505
chr1	159478344	159478572	5.6152e-09	-0.495077	13	0.38723	0.88231
chr1	149115045	149115965	1.159e-28	-0.494917	30	0.36017	0.85508
chr1	190837381	190837635	2.9505e-10	-0.494833	12	0.34369	0.83852
chr1	216677144	216677462	3.3468e-08	-0.49475	11	0.3591	0.85385
chr1	54670824	54671596	1.378e-21	-0.49474	26	0.34824	0.84298
chr1	35770627	35770993	2.265e-14	-0.494721	17	0.30313	0.79785
chr1	200511752	200511985	3.0861e-11	-0.494625	12	0.42585	0.92048
chr1	240019199	240019387	4.3178e-08	-0.4946	11	0.35715	0.85175
chr1	2859666	2861830	0	-0.494508	62	0.30618	0.80069
chr1	240138149	240138693	2.6509e-11	-0.494462	13	0.23279	0.72725
chr1	105594402	105594871	5.9104e-11	-0.494273	11	0.345	0.83927
chr1	49565779	49567322	7.2682e-24	-0.493895	31	0.30499	0.79889
chr1	194548890	194550298	8.4513e-25	-0.493879	31	0.33516	0.82904
chr1	2970569	2971892	1.2712e-26	-0.493871	33	0.26499	0.75886
chr1	184234639	184235335	1.1109e-10	-0.493844	16	0.31873	0.81258
chr1	12042725	12043116	3.8896e-23	-0.493537	27	0.34467	0.8382
chr1	224861735	224862203	1.7149e-08	-0.493364	11	0.30614	0.7995
chr1	241195195	241195432	7.0549e-10	-0.493354	12	0.28702	0.78038
chr1	108676091	108676570	2.2095e-16	-0.493328	16	0.3157	0.80903
chr1	44124359	44124747	9.8995e-13	-0.493288	13	0.29412	0.7874
chr1	25209111	25209606	1.1513e-13	-0.493281	16	0.31894	0.81222
chr1	157765983	157766427	1.4844e-11	-0.493182	11	0.36843	0.86161
chr1	4146012	4146688	5.6769e-12	-0.493143	14	0.34511	0.83825
chr1	197404276	197404491	4.2316e-13	-0.493125	12	0.29865	0.79177
chr1	175418444	175418709	4.0484e-08	-0.49305	11	0.30595	0.799
chr1	82705870	82706458	5.2623e-13	-0.492964	14	0.3993	0.89227
chr1	72419287	72419796	1.8298e-17	-0.492829	19	0.42557	0.91839
chr1	7439078	7439408	2.298e-10	-0.49275	11	0.37112	0.86387
chr1	118280857	118281327	6.0417e-20	-0.492739	23	0.23229	0.72503
chr1	66780109	66780932	1.5934e-18	-0.492711	19	0.33888	0.83159
chr1	243997781	243998230	4.2801e-08	-0.492675	11	0.35887	0.85155
chr1	3388414	3389425	5.8025e-18	-0.492644	26	0.26938	0.76203
chr1	191506621	191507065	9.1746e-14	-0.492603	17	0.37774	0.87034
chr1	7126750	7127131	1.39e-11	-0.492568	11	0.32307	0.81564
chr1	124967423	124968412	1.2221e-20	-0.49256	21	0.31754	0.8101
chr1	240662650	240663068	5.4856e-09	-0.4925	11	0.31761	0.81011
chr1	3190754	3191400	3.4165e-12	-0.492429	14	0.28886	0.78129
chr1	80672366	80672512	2.0192e-10	-0.492425	11	0.39763	0.89005
chr1	190452579	190452851	2.2724e-10	-0.492409	11	0.38732	0.87973
chr1	88578676	88579260	1.2633e-12	-0.49225	16	0.34566	0.83791
chr1	76545677	76546130	9.2386e-10	-0.492	11	0.35692	0.84892
chr1	6059954	6060411	1.601e-09	-0.491977	11	0.3065	0.79848
chr1	3117270	3117950	1.4628e-17	-0.49181	21	0.32657	0.81838
chr1	49005767	49006383	5.5367e-18	-0.491808	26	0.33178	0.82359
chr1	79283638	79283880	4.2666e-08	-0.491775	11	0.27925	0.77103
chr1	240546959	240547424	4.453e-07	-0.491775	11	0.23683	0.7286
chr1	216311247	216311747	2.0737e-10	-0.491729	12	0.35548	0.84721
chr1	13299224	13300013	4.4017e-16	-0.491722	18	0.28819	0.77992
chr1	239934408	239934879	4.221e-11	-0.491607	14	0.31327	0.80488
chr1	117358278	117358724	1.537e-21	-0.491602	22	0.19564	0.68724
chr1	182021263	182021475	2.7922e-13	-0.491589	14	0.31087	0.80246
chr1	239200111	239200524	3.0239e-09	-0.491545	11	0.27375	0.7653
chr1	217170121	217170576	4.0377e-13	-0.4915	12	0.37256	0.86406
chr1	57661981	57662735	2.8814e-13	-0.491426	17	0.41603	0.90746
chr1	187296423	187296667	8.0265e-11	-0.491423	13	0.38988	0.88131
chr1	50337509	50337901	9.4769e-12	-0.4914	15	0.41118	0.90258
chr1	239351727	239353752	0	-0.491324	51	0.38165	0.87297
chr1	106411882	106412569	1.4043e-23	-0.491192	30	0.36897	0.86017
chr1	104695781	104696341	2.8867e-09	-0.491077	13	0.21438	0.70546
chr1	33947467	33947902	2.2612e-06	-0.491075	11	0.36718	0.85825
chr1	80823883	80824088	1.2426e-15	-0.49095	15	0.43797	0.92892
chr1	18364599	18365692	1.1119e-33	-0.490846	39	0.29207	0.78292
chr1	189762223	189762872	3.6276e-10	-0.490821	14	0.35221	0.84304
chr1	214735932	214736320	2.0903e-10	-0.490729	12	0.2976	0.78833
chr1	3672944	3673669	1.3171e-16	-0.490615	26	0.30991	0.80053
chr1	240494666	240495058	5.1975e-16	-0.4906	15	0.41022	0.90082
chr1	239543569	239543815	1.1079e-11	-0.490589	14	0.42784	0.91843
chr1	55676052	55676308	2.7409e-09	-0.490425	11	0.42363	0.91405
chr1	71597703	71598274	2.1357e-10	-0.490393	14	0.3188	0.8092
chr1	70535273	70535521	4.7466e-10	-0.49015	11	0.35485	0.845
chr1	79672596	79672818	4.8197e-16	-0.490117	15	0.41875	0.90887
chr1	104336635	104336949	7.5368e-13	-0.490117	15	0.331	0.82112
chr1	237056891	237057547	1.1524e-15	-0.490063	20	0.35724	0.8473
chr1	3559612	3559959	2.893e-14	-0.489953	16	0.29441	0.78436
chr1	86089584	86090089	1.0892e-14	-0.489778	18	0.37658	0.86636
chr1	222547579	222547998	2.199e-10	-0.489682	11	0.29723	0.78691
chr1	36815693	36816240	8.7362e-10	-0.489591	11	0.24625	0.73584
chr1	163393508	163393723	5.6243e-09	-0.489385	13	0.3941	0.88348
chr1	172986860	172987530	2.0234e-20	-0.48925	23	0.2649	0.75415
chr1	217209346	217209575	3.2428e-17	-0.489206	17	0.42768	0.91688
chr1	208324634	208325086	1.9865e-08	-0.4892	11	0.38172	0.87092
chr1	65755136	65755615	2.3211e-08	-0.4891	11	0.3221	0.8112
chr1	51234446	51234842	2.6069e-09	-0.489042	12	0.18619	0.67523
chr1	242637969	242639020	3.4107e-18	-0.488898	22	0.27701	0.76591
chr1	207730484	207730911	4.4841e-29	-0.488839	28	0.22996	0.71879
chr1	243990236	243990725	1.3085e-08	-0.488705	11	0.33457	0.82327
chr1	38302045	38302466	8.0348e-10	-0.488575	11	0.2803	0.76888
chr1	175736047	175736557	1.4511e-08	-0.488538	13	0.29231	0.78085
chr1	14681835	14682372	6.6885e-09	-0.488458	12	0.28888	0.77733
chr1	21493544	21493805	5.3239e-12	-0.488341	11	0.30309	0.79143
chr1	79056012	79056106	3.483e-09	-0.488313	12	0.35548	0.84379
chr1	214897955	214898734	1.1999e-17	-0.488306	18	0.34007	0.82837
chr1	79358676	79358931	1.5908e-09	-0.488275	11	0.36705	0.85532
chr1	191903676	191903895	1.0265e-08	-0.488227	11	0.39682	0.88505
chr1	109141352	109141550	4.6407e-10	-0.488125	11	0.23912	0.72725
chr1	213934039	213934666	4.1562e-11	-0.487857	14	0.25661	0.74446
chr1	104073045	104073891	3.2005e-28	-0.487794	34	0.38234	0.87013
chr1	240169007	240169826	1.0233e-11	-0.487736	18	0.27699	0.76472
chr1	66032715	66032949	9.0694e-11	-0.487731	13	0.35738	0.84512
chr1	13423123	13423902	1.6697e-13	-0.487713	20	0.29848	0.78619
chr1	85521264	85521762	3.9516e-10	-0.487591	11	0.2558	0.74339
chr1	146831431	146831907	3.3493e-12	-0.4875	14	0.32361	0.81111
chr1	47877847	47878504	1.3198e-09	-0.487283	15	0.30858	0.79587
chr1	63173898	63174420	3.0612e-08	-0.487159	11	0.29752	0.78468
chr1	59653010	59653986	1.1184e-25	-0.48709	36	0.30186	0.78895
chr1	179364774	179365295	2.6217e-13	-0.487079	19	0.2687	0.75578
chr1	48191533	48192378	1.829e-32	-0.486988	43	0.33698	0.82397
chr1	7007461	7013106	0	-0.486902	132	0.26331	0.75021
chr1	146793643	146794455	3.2438e-17	-0.486868	19	0.35972	0.84659
chr1	1923821	1923933	3.0062e-08	-0.48685	11	0.26305	0.7499
chr1	54765386	54765617	2.0925e-09	-0.4868	11	0.29142	0.77823
chr1	3218418	3218785	8.1771e-08	-0.486682	11	0.29682	0.7835
chr1	160625907	160626358	7.7841e-11	-0.486675	11	0.1635	0.65018
chr1	16362823	16363201	8.2354e-12	-0.486667	12	0.28273	0.7694
chr1	170324003	170324407	8.0908e-15	-0.486617	15	0.38543	0.87205
chr1	158778365	158778967	1.0803e-10	-0.486483	15	0.32278	0.80927
chr1	165581372	165581902	1.0282e-17	-0.48643	25	0.34311	0.82954
chr1	241302150	241302535	8.943e-11	-0.486183	15	0.28322	0.7694
chr1	79802359	79802721	1.581e-08	-0.486175	11	0.2615	0.74767
chr1	101786404	101787349	1.622e-15	-0.486171	19	0.35376	0.83993
chr1	181547234	181547837	7.5694e-12	-0.485981	13	0.36715	0.85313
chr1	71898385	71898601	2.1336e-12	-0.485979	12	0.34065	0.82662
chr1	1211281	1211533	6.1805e-18	-0.485931	18	0.34243	0.82836
chr1	48911338	48911576	1.1867e-11	-0.485775	11	0.3742	0.85998
chr1	80127293	80128106	7.0741e-12	-0.485618	17	0.33065	0.81626
chr1	202864178	202864388	2.2208e-08	-0.4856	11	0.40115	0.88675
chr1	8287491	8287744	4.6741e-10	-0.485575	11	0.36555	0.85113
chr1	71434650	71435405	1.7545e-13	-0.485292	18	0.34267	0.82796
chr1	125084100	125084507	3.7311e-14	-0.485214	14	0.3115	0.79671
chr1	240602518	240603077	3.7541e-17	-0.485193	22	0.35489	0.84008
chr1	163519555	163520100	7.2605e-11	-0.484982	14	0.37779	0.86277
chr1	241166918	241167764	8.6885e-14	-0.484903	18	0.27308	0.75799
chr1	240112768	240113514	3.9108e-15	-0.484861	18	0.32408	0.80894
chr1	27063277	27064263	6.0399e-40	-0.484761	47	0.27938	0.76414
chr1	18096746	18097156	9.3291e-10	-0.484725	11	0.23905	0.72378
chr1	3948035	3949195	8.1218e-21	-0.484612	29	0.29152	0.77613
chr1	1588610	1589089	1.2936e-10	-0.484571	14	0.31384	0.79841
chr1	1280966	1281454	2.4145e-10	-0.484518	14	0.34055	0.82507
chr1	62939498	62939948	3.9547e-11	-0.484375	11	0.3103	0.79468
chr1	3096676	3100726	0	-0.484123	116	0.23642	0.72055
chr1	66164258	66165052	2.1244e-13	-0.484028	18	0.32394	0.80797
chr1	187545853	187546571	1.5723e-10	-0.483633	15	0.31217	0.7958
chr1	55926982	55927381	3.7735e-08	-0.483545	11	0.31882	0.80236
chr1	242912239	242912711	2.837e-10	-0.483481	13	0.34431	0.82779
chr1	247875918	247876361	3.1949e-10	-0.483458	12	0.38604	0.8695
chr1	178992669	178993564	1.6701e-13	-0.483342	19	0.31939	0.80274
chr1	41743588	41744274	6.1333e-16	-0.483319	18	0.32538	0.80869
chr1	193586116	193586370	1.0113e-08	-0.483182	11	0.44477	0.92795
chr1	143266553	143266935	4.6981e-18	-0.483078	16	0.35505	0.83813
chr1	2606982	2607299	2.339e-14	-0.483	16	0.22708	0.71008
chr1	194779260	194779905	3.4253e-12	-0.482946	14	0.43752	0.92046
chr1	170959102	170959361	1.0134e-07	-0.482636	11	0.37509	0.85773
chr1	76138915	76139118	2.1442e-12	-0.482519	13	0.41321	0.89573
chr1	240874899	240875278	1.171e-08	-0.48245	11	0.37835	0.8608
chr1	3173324	3173638	3.2743e-24	-0.482432	22	0.3162	0.79864
chr1	6128460	6129194	2.747e-27	-0.482394	33	0.38236	0.86476
chr1	236287920	236288788	5.5725e-18	-0.482368	19	0.3407	0.82307
chr1	185383996	185384844	1.7353e-17	-0.482361	18	0.33156	0.81392
chr1	248099487	248099775	5.2473e-10	-0.482292	12	0.28658	0.76887
chr1	239405791	239406548	5.6642e-14	-0.482187	16	0.19298	0.67517
chr1	70116284	70116525	1.2272e-11	-0.482179	14	0.39629	0.87846
chr1	3587216	3587612	1.3511e-13	-0.482125	16	0.32353	0.80566
chr1	234187961	234188232	3.1087e-10	-0.482078	16	0.31009	0.79217
chr1	73725535	73726076	2.0868e-12	-0.482077	13	0.38413	0.86621
chr1	238872096	238872293	6.7849e-12	-0.482045	11	0.4637	0.94575
chr1	69600869	69601112	3.3974e-09	-0.481975	11	0.35913	0.8411
chr1	76279292	76280155	3.5948e-13	-0.481736	18	0.30063	0.78236
chr1	157080720	157081150	4.2157e-12	-0.481667	12	0.29073	0.7724
chr1	245142316	245142667	9.5404e-11	-0.481583	15	0.36112	0.8427
chr1	58277107	58277547	3.5585e-10	-0.481542	12	0.39065	0.87219
chr1	20089297	20089917	6.3504e-13	-0.481472	18	0.35649	0.83796
chr1	187767875	187770777	0	-0.4813	60	0.35058	0.83188
chr1	17716902	17717472	1.4597e-12	-0.481217	15	0.33845	0.81967
chr1	80117970	80118439	9.4811e-11	-0.481183	15	0.30167	0.78285
chr1	48758588	48759298	3.3098e-16	-0.480802	24	0.43864	0.91944
chr1	6294211	6295431	8.5194e-20	-0.480773	32	0.30645	0.78722
chr1	37307021	37308621	3.8937e-32	-0.480679	39	0.23727	0.71795
chr1	5389294	5389774	1.8143e-13	-0.480641	16	0.24762	0.72827
chr1	66802211	66802632	1.1783e-11	-0.48055	11	0.32398	0.80452
chr1	111042903	111043321	3.768e-11	-0.480518	14	0.24279	0.7233
chr1	42613276	42613842	1.9509e-16	-0.4805	20	0.41706	0.89756
chr1	2605939	2606345	1.4695e-13	-0.480486	18	0.31182	0.79231
chr1	248316739	248317290	9.6128e-13	-0.480482	14	0.32916	0.80964
chr1	231978815	231979138	3.4418e-09	-0.480475	11	0.44223	0.9227
chr1	18854545	18854781	5.5619e-19	-0.480417	21	0.3538	0.83421
chr1	1931604	1931958	1.7235e-14	-0.480367	15	0.28843	0.7688
chr1	30101999	30102789	2.5623e-12	-0.480324	17	0.27825	0.75857
chr1	49257480	49257939	2.0868e-16	-0.480275	20	0.42539	0.90566
chr1	1148253	1148655	2.0307e-13	-0.48025	18	0.29206	0.77231
chr1	190519643	190519909	3.5026e-11	-0.480196	14	0.38779	0.86798
chr1	20550262	20550481	1.6637e-14	-0.480192	13	0.29298	0.77317
chr1	32262029	32262266	2.2111e-08	-0.480125	11	0.43485	0.91497
chr1	200509333	200509842	6.3328e-17	-0.480075	20	0.27537	0.75545
chr1	10474432	10474667	1.2142e-08	-0.480054	14	0.29782	0.77787
chr1	106679766	106680310	8.2827e-10	-0.480023	11	0.2882	0.76823
chr1	144159828	144159971	8.5061e-17	-0.479941	17	0.34971	0.82965
chr1	206127339	206128037	1.9035e-13	-0.479917	15	0.37923	0.85915
chr1	194880148	194880332	8.5882e-10	-0.479909	11	0.38923	0.86914
chr1	91296858	91297362	3.628e-12	-0.479847	18	0.40383	0.88368
chr1	107943505	107943892	8.2287e-09	-0.47975	11	0.32737	0.80713
chr1	3584593	3585441	1.6185e-18	-0.479684	19	0.32322	0.80291
chr1	40242640	40243021	7.0827e-14	-0.479661	14	0.35357	0.83323
chr1	237669692	237670181	3.0868e-23	-0.47962	25	0.40126	0.88088
chr1	57014821	57015426	4.5132e-16	-0.479594	24	0.32504	0.80464
chr1	243909511	243909876	1.2078e-11	-0.479536	14	0.4313	0.91084
chr1	167517440	167517892	1.2619e-18	-0.479513	19	0.18159	0.66111
chr1	235620220	235620604	1.1741e-07	-0.479475	11	0.31705	0.79653
chr1	247836890	247837390	1.5756e-15	-0.479467	15	0.38648	0.86595
chr1	152830407	152830728	1.66e-10	-0.479077	13	0.2799	0.75898
chr1	22600881	22601351	5.9193e-16	-0.47905	20	0.3115	0.79055
chr1	101325886	101326482	1.2707e-16	-0.479022	23	0.38791	0.86693
chr1	247757557	247758032	1.0337e-08	-0.478932	11	0.34918	0.82811
chr1	18510639	18511172	4.1688e-15	-0.478868	19	0.33033	0.8092
chr1	237004379	237004731	7.4501e-09	-0.478833	12	0.33773	0.81656
chr1	216444630	216445291	2.1618e-13	-0.478812	16	0.40516	0.88397
chr1	7640508	7642569	2.38e-40	-0.478763	57	0.28811	0.76687
chr1	189926350	189926527	1.6204e-13	-0.47865	15	0.4334	0.91205
chr1	89752690	89753034	3.3861e-22	-0.478641	23	0.29882	0.77746
chr1	247592839	247593182	5.326e-08	-0.47855	11	0.32457	0.80312
chr1	78781070	78781337	6.1791e-11	-0.478411	14	0.39032	0.86873
chr1	157757689	157758309	2.6004e-12	-0.478397	17	0.36794	0.84634
chr1	108383377	108383815	1.4489e-08	-0.478341	11	0.36118	0.83952
chr1	2834617	2839659	0	-0.478232	112	0.3029	0.78113
chr1	188000910	188001097	4.6149e-10	-0.478225	11	0.40408	0.8823
chr1	106076598	106076776	1.5134e-11	-0.478196	14	0.40257	0.88077
chr1	185001490	185001976	2.5037e-18	-0.47818	25	0.28684	0.76502
chr1	240040011	240040416	4.1376e-15	-0.478141	16	0.40781	0.88595
chr1	218014807	218015048	5.6975e-14	-0.478133	15	0.30103	0.77917
chr1	106987103	106987469	5.7939e-11	-0.478125	11	0.39877	0.8769
chr1	157488854	157489374	7.9859e-16	-0.478087	23	0.33905	0.81714
chr1	72134924	72135370	1.082e-19	-0.477958	24	0.4145	0.89246
chr1	5844684	5847058	1.1897e-32	-0.477905	50	0.28723	0.76514
chr1	193833066	193833574	7.1186e-11	-0.477875	14	0.335	0.81287
chr1	13401120	13401486	2.7829e-09	-0.477636	11	0.31486	0.7925
chr1	201608173	201608533	1.0215e-10	-0.477583	12	0.31315	0.79073
chr1	244828663	244829114	2.249e-14	-0.47756	21	0.27277	0.75033
chr1	47457403	47457712	3.7769e-11	-0.477469	16	0.3062	0.78367
chr1	35193961	35195929	9.5629e-25	-0.477465	43	0.3064	0.78386
chr1	192143830	192144023	2.18e-07	-0.47745	11	0.41537	0.89282
chr1	70709853	70710052	4.0633e-09	-0.477417	12	0.42969	0.9071
chr1	215886887	215887198	1.9977e-14	-0.477217	15	0.41567	0.89288
chr1	6105984	6106606	8.5029e-20	-0.477139	27	0.24916	0.7263
chr1	73178407	73178671	5.5972e-11	-0.477117	15	0.37628	0.8534
chr1	3133030	3133656	3.7531e-14	-0.477075	20	0.21564	0.69271
chr1	23259018	23259607	2.5354e-12	-0.476985	17	0.34246	0.81944
chr1	188079801	188080150	1.7282e-09	-0.476825	11	0.2568	0.73363
chr1	73371031	73371582	3.3322e-14	-0.476656	16	0.42636	0.90302
chr1	3220233	3221289	4.1566e-18	-0.47665	25	0.24432	0.72097
chr1	214779284	214779739	2.2144e-08	-0.4766	11	0.33232	0.80893
chr1	80027422	80027953	5.773e-10	-0.476596	13	0.36267	0.83927
chr1	159465099	159466225	2.0456e-19	-0.476552	24	0.35732	0.83388
chr1	76000168	76000382	1.185e-10	-0.476525	11	0.40248	0.879
chr1	76096764	76097451	1.2117e-11	-0.476437	16	0.34044	0.81687
chr1	247850364	247850714	2.4649e-11	-0.476404	13	0.35029	0.82669
chr1	200058540	200058907	7.7087e-10	-0.476383	15	0.41955	0.89593
chr1	214052959	214053237	1.2342e-07	-0.476325	11	0.35423	0.83055
chr1	7951667	7952667	3.8548e-36	-0.47628	41	0.3449	0.82118
chr1	64062403	64062737	9.6386e-07	-0.476275	11	0.38795	0.86422
chr1	3027781	3028675	1.3538e-20	-0.47626	25	0.30613	0.78239
chr1	2339659	2339929	8.6089e-13	-0.476167	15	0.41063	0.8868
chr1	69879277	69879919	1.3813e-14	-0.476133	15	0.26283	0.73897
chr1	205486711	205487183	1.4334e-10	-0.4761	11	0.31435	0.79045
chr1	99078794	99079550	3.4816e-20	-0.476083	24	0.37045	0.84653
chr1	199621802	199622434	1.1489e-09	-0.476058	13	0.37181	0.84787
chr1	153574607	153575507	2.3442e-32	-0.476052	43	0.20815	0.6842
chr1	79787348	79787580	1.1345e-08	-0.476025	11	0.31708	0.7931
chr1	5454197	5454979	3.2564e-15	-0.475972	18	0.29415	0.77013
chr1	13503330	13503733	4.321e-10	-0.475932	11	0.32339	0.79932
chr1	2821060	2821616	8.3098e-14	-0.475853	17	0.35119	0.82704
chr1	2029975	2032244	0	-0.475846	68	0.2849	0.76074
chr1	177898675	177898941	2.1445e-11	-0.475821	14	0.36943	0.84525
chr1	190505900	190506400	5.8734e-08	-0.475727	11	0.3915	0.86723
chr1	19863551	19864441	2.9131e-17	-0.475707	23	0.30954	0.78525
chr1	182055969	182056399	5.5358e-12	-0.475589	14	0.35536	0.83095
chr1	3238275	3240510	2.0708e-37	-0.475485	49	0.33709	0.81257
chr1	43641803	43642161	3.0054e-09	-0.475409	11	0.26764	0.74305
chr1	147327460	147327653	9.5257e-09	-0.4753	11	0.26785	0.74315
chr1	216925080	216926203	3.5257e-17	-0.475283	23	0.33636	0.81164
chr1	212283355	212283558	3.1665e-14	-0.475266	16	0.32942	0.80469
chr1	3257037	3257371	2.5426e-08	-0.475136	11	0.29807	0.7732
chr1	115019697	115020054	3.378e-09	-0.475125	11	0.3295	0.80462
chr1	3591876	3593326	9.8377e-33	-0.475011	44	0.32111	0.79612
chr1	176495305	176495487	1.4236e-07	-0.47495	11	0.36462	0.83958
chr1	81178847	81178986	1.2608e-13	-0.474792	12	0.413	0.88779
chr1	240839962	240840653	2.3431e-12	-0.474781	16	0.31866	0.79344
chr1	240592617	240593036	4.6988e-09	-0.474727	11	0.22945	0.70418
chr1	216478118	216478571	3.3513e-09	-0.47465	11	0.4328	0.90745
chr1	37272378	37273025	4.0732e-11	-0.474643	14	0.1843	0.65895
chr1	200413729	200413997	8.3949e-10	-0.474614	11	0.20993	0.68455
chr1	191349619	191349815	1.5091e-09	-0.474568	11	0.41507	0.88964
chr1	46457037	46457564	5.9556e-11	-0.474562	12	0.38252	0.85708
chr1	125041872	125042395	5.8463e-11	-0.474477	11	0.24434	0.71882
chr1	218190884	218191158	7.896e-13	-0.474327	13	0.36158	0.8359
chr1	125146912	125158261	0	-0.474208	426	0.29309	0.76729
chr1	184845681	184846035	2.7134e-22	-0.474148	22	0.34281	0.81695
chr1	80592220	80592872	1.1576e-16	-0.47405	20	0.388	0.86205
chr1	248521750	248522431	8.3606e-13	-0.474013	19	0.33779	0.8118
chr1	4159748	4160696	1.4719e-13	-0.473947	19	0.29183	0.76578
chr1	23690950	23691349	4.9753e-13	-0.473893	14	0.36282	0.83671
chr1	179143756	179143931	2.5022e-07	-0.47385	11	0.23902	0.71287
chr1	72939990	72940246	1.6011e-10	-0.473825	11	0.42435	0.89817
chr1	3599968	3604867	0	-0.473819	127	0.33303	0.80684
chr1	21386474	21387487	2.4143e-27	-0.473805	32	0.35505	0.82885
chr1	104399572	104400164	3.866e-08	-0.473604	12	0.26321	0.73681
chr1	3161641	3161926	1.1328e-13	-0.473578	16	0.29136	0.76494
chr1	204708297	204708464	8.0681e-11	-0.473458	12	0.30815	0.7816
chr1	112241981	112242146	7.9323e-12	-0.473455	11	0.28066	0.75411
chr1	188013343	188013624	1.2605e-20	-0.473454	27	0.42199	0.89544
chr1	30112577	30113138	3.1133e-13	-0.473338	17	0.34485	0.81819
chr1	239408142	239408917	8.4973e-19	-0.473174	23	0.37711	0.85028
chr1	145712085	145712671	2.8688e-12	-0.473083	15	0.38063	0.85372
chr1	248294663	248295698	3.732e-16	-0.47302	25	0.35795	0.83097
chr1	3173828	3174424	2.3044e-11	-0.472946	14	0.30204	0.77498
chr1	175362559	175363104	1.0222e-08	-0.472886	11	0.39602	0.86891
chr1	103931494	103931920	9.7059e-13	-0.472853	17	0.40232	0.87518
chr1	239456093	239456569	5.8143e-08	-0.472675	11	0.4087	0.88137
chr1	188813997	188814589	2.8339e-14	-0.472526	19	0.32104	0.79357
chr1	36909143	36909617	3.1208e-09	-0.472481	13	0.28319	0.75567
chr1	66480596	66481288	6.7258e-18	-0.472435	27	0.24692	0.71935
chr1	248273119	248273718	1.2106e-17	-0.472409	22	0.38181	0.85422
chr1	125067101	125071854	0	-0.472313	178	0.31879	0.79111
chr1	205937218	205937696	7.3559e-10	-0.472208	12	0.35127	0.82348
chr1	213928582	213928834	9.1789e-11	-0.472182	11	0.41002	0.8822
chr1	77304332	77304818	1.057e-08	-0.47215	11	0.37148	0.84362
chr1	247081106	247081212	1.8029e-09	-0.47205	11	0.38792	0.85997
chr1	125159344	125166057	0	-0.472038	271	0.32623	0.79827
chr1	102664915	102665615	2.5003e-18	-0.47201	25	0.37441	0.84642
chr1	7250060	7250492	1.2364e-08	-0.47195	11	0.33055	0.8025
chr1	248035111	248035555	9.9147e-13	-0.471893	14	0.39027	0.86216
chr1	104787007	104787333	3.0907e-14	-0.471875	16	0.43352	0.90539
chr1	36761560	36762063	2.8689e-11	-0.471839	14	0.34398	0.81582
chr1	3769829	3770575	3.5927e-17	-0.471736	18	0.40981	0.88154
chr1	5584968	5585606	6.8927e-10	-0.471732	14	0.38259	0.85432
chr1	241063871	241064351	4.4205e-09	-0.471654	13	0.35237	0.82402
chr1	113497363	113497871	1.0035e-25	-0.47155	25	0.26328	0.73483
chr1	247713599	247713870	1.6569e-07	-0.47145	11	0.35535	0.8268
chr1	29639934	29640213	9.6788e-08	-0.471438	12	0.3429	0.81433
chr1	79491319	79493714	5.0744e-39	-0.471345	50	0.3638	0.83514
chr1	121537814	121538615	3.6861e-33	-0.471276	39	0.31071	0.78199
chr1	174038608	174038950	1.276e-09	-0.471167	12	0.31273	0.7839
chr1	102235036	102235316	2.1662e-11	-0.471054	14	0.37529	0.84634
chr1	238354502	238355229	2.9574e-13	-0.470938	16	0.37188	0.84281
chr1	5478473	5479741	1.5974e-16	-0.470898	27	0.29324	0.76414
chr1	83633642	83634372	1.0678e-11	-0.470875	16	0.37612	0.847
chr1	86755391	86755803	2.1993e-13	-0.470855	19	0.35591	0.82676
chr1	3382258	3383700	5.0805e-21	-0.470846	34	0.26542	0.73626
chr1	3411984	3412631	1.1711e-37	-0.47062	50	0.35344	0.82407
chr1	159575432	159575812	3.9935e-07	-0.47055	11	0.40208	0.87262
chr1	125072218	125077109	0	-0.470547	188	0.28651	0.75705
chr1	82136176	82136792	7.7254e-21	-0.470531	32	0.39036	0.86089
chr1	194435108	194435853	1.6544e-12	-0.470529	17	0.40582	0.87635
chr1	217912150	217912472	3.1093e-11	-0.470523	11	0.39725	0.86777
chr1	175078580	175079508	5.5858e-14	-0.470429	21	0.33176	0.80219
chr1	11540810	11541823	1.9699e-17	-0.47039	25	0.25653	0.72692
chr1	240833987	240834811	1.2435e-20	-0.470302	24	0.42727	0.89757
chr1	75929284	75929773	4.7529e-13	-0.470214	14	0.40616	0.87638
chr1	237054966	237055516	1.4874e-11	-0.470167	15	0.32492	0.79508
chr1	190019037	190019512	4.4898e-13	-0.470161	14	0.43368	0.90384
chr1	4907749	4911694	0	-0.470145	81	0.29024	0.76039
chr1	49525687	49526048	5.5659e-12	-0.470115	13	0.35658	0.82669
chr1	66455979	66456198	5.843e-11	-0.470091	11	0.4377	0.9078
chr1	189330597	189331272	1.6725e-13	-0.470029	17	0.27513	0.74516
chr1	182515755	182516317	1.6021e-12	-0.47	17	0.30306	0.77306
chr1	47602248	47602901	4.8759e-15	-0.469956	17	0.31178	0.78174
chr1	34736993	34737547	2.5667e-10	-0.469883	15	0.3004	0.77028
chr1	239465491	239466142	2.3382e-10	-0.469847	18	0.38514	0.85499
chr1	247870248	247871064	6.0027e-29	-0.469788	33	0.26267	0.73245
chr1	146537198	146537434	4.4303e-10	-0.46975	11	0.37528	0.84503
chr1	4496507	4497582	2.0017e-18	-0.46975	22	0.22817	0.69792
chr1	109436989	109437692	2.1084e-12	-0.469694	18	0.32132	0.79101
chr1	3934072	3934490	2.3507e-08	-0.469625	11	0.2435	0.71313
chr1	242348775	242349505	2.9184e-12	-0.469583	15	0.33105	0.80063
chr1	143276346	143276873	5.0797e-15	-0.469583	21	0.26631	0.73589
chr1	4366736	4367544	9.5257e-19	-0.469568	22	0.30093	0.7705
chr1	5080579	5081441	4.1489e-15	-0.469474	19	0.38576	0.85524
chr1	49866490	49867225	1.5782e-10	-0.469391	16	0.26286	0.73225
chr1	164356923	164357550	9.5724e-10	-0.469327	13	0.36715	0.83648
chr1	106636557	106637010	2.3874e-10	-0.469304	14	0.28543	0.75473
chr1	5779942	5780486	1.4946e-18	-0.46925	18	0.22169	0.69094
chr1	37310609	37311263	1.0906e-15	-0.469162	17	0.26841	0.73757
chr1	13327872	13328538	0	-0.469116	43	0.32506	0.79417
chr1	98588670	98589203	1.1648e-20	-0.469083	24	0.40231	0.8714
chr1	207663298	207663924	2.9875e-12	-0.468853	17	0.37488	0.84374
chr1	74280109	74280368	5.7334e-11	-0.468841	11	0.39418	0.86302
chr1	11625041	11625606	1.7285e-10	-0.468769	13	0.37677	0.84554
chr1	187550232	187551439	1.1832e-23	-0.468757	36	0.3983	0.86706
chr1	4217339	4220565	0	-0.46861	73	0.30464	0.77325
chr1	240744694	240744911	2.1711e-13	-0.4686	15	0.3712	0.8398
chr1	191344368	191345022	8.9697e-15	-0.468579	19	0.36099	0.82957
chr1	186550858	186551389	1.2591e-11	-0.468482	14	0.42105	0.88954
chr1	4055343	4056658	1.4057e-19	-0.46845	30	0.30084	0.76929
chr1	240728917	240729626	1.1156e-16	-0.46837	23	0.40461	0.87298
chr1	205050742	205051085	1.7333e-08	-0.46835	11	0.43828	0.90662
chr1	47197567	47197907	5.846e-11	-0.468208	12	0.3345	0.80271
chr1	37226983	37227455	4.6494e-10	-0.468175	11	0.30557	0.77375
chr1	11100246	11100717	3.5704e-15	-0.468159	22	0.26303	0.73119
chr1	33519164	33519637	5.6988e-11	-0.468125	16	0.2527	0.72083
chr1	7687425	7688256	8.2597e-14	-0.468088	17	0.28425	0.75234
chr1	173153791	173154173	1.193e-10	-0.467893	14	0.42164	0.88954
chr1	228174531	228175017	1.6296e-16	-0.46788	25	0.36432	0.8322
chr1	3374376	3375349	5.2792e-21	-0.467717	30	0.32521	0.79293
chr1	104245939	104246204	2.4018e-12	-0.467635	13	0.39006	0.85769
chr1	205406015	205407200	3.9672e-19	-0.467476	31	0.26606	0.73354
chr1	107164692	107165395	2.5959e-12	-0.467367	15	0.38385	0.85122
chr1	63314440	63314589	1.3099e-10	-0.467312	12	0.30175	0.76906
chr1	2944956	2946202	1.5731e-18	-0.4673	25	0.30473	0.77203
chr1	102638000	102638236	2.6334e-10	-0.467269	13	0.39488	0.86215
chr1	88309469	88309915	1.1563e-08	-0.46725	11	0.23645	0.7037
chr1	75796687	75797342	7.0594e-23	-0.467233	29	0.33431	0.80154
chr1	197335386	197335792	1.0317e-07	-0.467205	11	0.39959	0.8668
chr1	191731644	191732893	0	-0.467177	58	0.43362	0.90079
chr1	1947764	1948180	1.1455e-13	-0.467109	16	0.29416	0.76127
chr1	63236483	63236708	6.1936e-09	-0.467075	11	0.41678	0.88385
chr1	190098074	190099154	1.284e-21	-0.467	26	0.41297	0.87997
chr1	176615332	176616380	1.4368e-19	-0.466864	22	0.40401	0.87087
chr1	2876919	2879902	0	-0.466849	114	0.30919	0.77604
chr1	9498436	9498866	5.2146e-07	-0.466841	11	0.34148	0.80832
chr1	104263204	104263328	1.0515e-10	-0.466725	11	0.31612	0.78285
chr1	20466545	20467115	2.8962e-10	-0.466712	13	0.27619	0.7429
chr1	70827701	70827879	4.0433e-13	-0.466604	12	0.43475	0.90135
chr1	37331995	37332349	2.2893e-08	-0.466563	12	0.32108	0.78765
chr1	9632891	9633247	2.3372e-09	-0.466562	12	0.36567	0.83223
chr1	34507479	34507602	4.1966e-08	-0.466523	11	0.44725	0.91377
chr1	240205311	240206057	2.2577e-13	-0.466403	18	0.37847	0.84487
chr1	248165171	248166178	2.8939e-25	-0.466347	36	0.35448	0.82083
chr1	240973256	240973960	1.3842e-15	-0.466179	21	0.372	0.83818
chr1	104507497	104507730	4.3351e-08	-0.466175	11	0.38665	0.85282
chr1	7664387	7664650	3.2093e-15	-0.466172	16	0.36722	0.83339
chr1	188857698	188858923	1.3705e-25	-0.466033	30	0.37019	0.83623
chr1	240676087	240677082	4.7824e-15	-0.465966	22	0.33502	0.80099
chr1	125079679	125083870	0	-0.465919	164	0.27781	0.74373
chr1	243952262	243953676	1.1471e-23	-0.465847	36	0.34381	0.80965
chr1	3977110	3978644	1.127e-33	-0.465766	46	0.33315	0.79891
chr1	23256470	23258018	4.7417e-38	-0.465764	54	0.3473	0.81306
chr1	181732396	181732817	4.6276e-16	-0.465722	18	0.40871	0.87443
chr1	45533044	45533625	1.5143e-09	-0.465667	15	0.35868	0.82435
chr1	215414630	215415755	3.0808e-25	-0.465523	32	0.39973	0.86526
chr1	242657666	242658214	8.3999e-07	-0.465477	11	0.31252	0.778
chr1	69926707	69928808	2.2154e-28	-0.465347	44	0.36032	0.82566
chr1	34012011	34012602	7.1659e-08	-0.465208	12	0.39915	0.86435
chr1	36746392	36746662	5.856e-10	-0.465205	11	0.37827	0.84348
chr1	1949401	1949996	8.0291e-15	-0.465192	13	0.38154	0.84673
chr1	1066954	1067420	3.4145e-18	-0.465135	26	0.34796	0.8131
chr1	3934819	3936187	4.5646e-25	-0.465121	31	0.37568	0.8408
chr1	207633728	207634085	7.6434e-07	-0.465075	11	0.28895	0.75402
chr1	48235682	48236614	7.0478e-14	-0.465048	21	0.34437	0.80942
chr1	158329416	158329902	7.3663e-09	-0.464975	11	0.27435	0.73933
chr1	247830366	247830838	4.4345e-10	-0.464841	11	0.27348	0.73832
chr1	95216138	95217071	2.0168e-13	-0.464813	20	0.33247	0.79729
chr1	145526504	145527194	1.2538e-13	-0.464809	17	0.27493	0.73974
chr1	76118860	76119328	3.9795e-12	-0.464792	12	0.3666	0.8314
chr1	16050551	16050811	1.2731e-07	-0.46475	11	0.31298	0.77773
chr1	236348377	236348504	1.5432e-11	-0.464729	12	0.44444	0.90917
chr1	238617338	238617643	3.3761e-09	-0.464725	11	0.4227	0.88742
chr1	3206062	3207162	3.8718e-32	-0.464657	43	0.31173	0.77638
chr1	3275875	3279750	0	-0.464606	153	0.28553	0.75014
chr1	5758089	5759032	1.9181e-18	-0.464557	22	0.22	0.68456
chr1	99146206	99147300	2.4224e-14	-0.464402	23	0.29995	0.76435
chr1	74332322	74332551	2.0792e-10	-0.464364	11	0.43509	0.89945
chr1	248782447	248783229	3.5852e-14	-0.464333	18	0.32515	0.78949
chr1	175085250	175086056	2.2025e-13	-0.464306	18	0.36229	0.8266
chr1	238844742	238845202	3.1654e-12	-0.463983	15	0.29838	0.76237
chr1	36221643	36221958	1.1875e-11	-0.463828	16	0.38069	0.84452
chr1	244027255	244028481	6.9897e-21	-0.463775	30	0.32695	0.79072
chr1	93855834	93856536	3.6397e-14	-0.463667	21	0.36925	0.83292
chr1	154028864	154029234	5.4756e-11	-0.46365	11	0.39275	0.8564
chr1	146827600	146827829	7.2372e-07	-0.4636	11	0.30402	0.76762
chr1	213846013	213846487	1.8475e-10	-0.463446	14	0.29727	0.76071
chr1	3080713	3084404	0	-0.463389	131	0.31728	0.78067
chr1	18391016	18391636	2.6121e-14	-0.463338	17	0.24104	0.70438
chr1	219863543	219863836	2.0102e-12	-0.463333	12	0.4144	0.87773
chr1	238920446	238920712	8.6196e-12	-0.463167	15	0.42303	0.8862
chr1	159577884	159578068	2.8765e-12	-0.463125	11	0.40823	0.87135
chr1	237053067	237054029	1.1813e-18	-0.463094	24	0.28882	0.75192
chr1	152145237	152145968	8.7386e-15	-0.46308	25	0.35958	0.82266
chr1	105255866	105256138	4.1471e-10	-0.463071	14	0.43538	0.89845
chr1	83608894	83609272	1.3909e-11	-0.462955	11	0.44636	0.90932
chr1	164126283	164127025	3.2969e-10	-0.462917	18	0.29049	0.7534
chr1	57193232	57193621	2.3027e-10	-0.462909	11	0.37202	0.83493
chr1	6102564	6103452	1.1085e-17	-0.462906	24	0.26392	0.72682
chr1	247993950	247994383	3.3292e-16	-0.462655	21	0.38236	0.84501
chr1	156919068	156919730	1.3361e-08	-0.462625	14	0.2255	0.68813
chr1	154302179	154302881	2.9649e-12	-0.462467	23	0.24079	0.70326
chr1	22285506	22285924	7.8651e-16	-0.462402	23	0.40103	0.86343
chr1	28722009	28722662	9.618e-13	-0.462375	22	0.27681	0.73918
chr1	80495991	80496318	2.1705e-13	-0.462278	18	0.44121	0.90349
chr1	62945629	62946335	9.4109e-12	-0.462233	15	0.31307	0.7753
chr1	11623337	11624157	1.4092e-13	-0.462191	17	0.36778	0.82997
chr1	3254710	3256674	2.1367e-35	-0.462147	51	0.3658	0.82795
chr1	176982314	176982839	7.9493e-10	-0.462136	11	0.37775	0.83989
chr1	39600028	39600599	3.0029e-19	-0.462073	24	0.29483	0.75691
chr1	88123271	88123606	2.1248e-17	-0.462028	18	0.45139	0.91342
chr1	219591998	219592456	7.132e-12	-0.461896	12	0.38767	0.84956
chr1	241134958	241135744	2.6796e-25	-0.461875	34	0.41779	0.87966
chr1	187630740	187631534	6.4363e-13	-0.461819	18	0.3634	0.82522
chr1	242376929	242377400	8.9673e-11	-0.46165	15	0.39868	0.86033
chr1	166248912	166249048	1.333e-13	-0.461646	12	0.4184	0.88004
chr1	28823464	28824519	1.5865e-20	-0.461629	31	0.37806	0.83969
chr1	11758685	11759233	1.4677e-08	-0.461615	13	0.34883	0.81044
chr1	80364765	80365075	2.4037e-12	-0.461607	14	0.40345	0.86505
chr1	3945116	3947073	4.3699e-36	-0.461561	49	0.28553	0.74709
chr1	191098974	191099182	6.9049e-15	-0.461526	19	0.41079	0.87232
chr1	154286966	154287452	2.9321e-18	-0.461421	19	0.40592	0.86734
chr1	69305803	69306487	1.1733e-12	-0.461375	16	0.32433	0.7857
chr1	71917554	71918367	4.26e-22	-0.461267	29	0.38752	0.84878
chr1	240866035	240866920	4.6348e-19	-0.461229	24	0.34255	0.80378
chr1	240088183	240089013	4.3885e-19	-0.46117	28	0.39907	0.86024
chr1	1973932	1974714	4.7543e-20	-0.461139	27	0.29906	0.7602
chr1	247920901	247921711	3.8067e-15	-0.461103	17	0.40657	0.86768
chr1	232792020	232792576	4.1052e-11	-0.461054	14	0.34388	0.80493
chr1	18376339	18377483	5.3778e-16	-0.46105	25	0.33115	0.7922
chr1	242692518	242692856	8.3442e-10	-0.46095	11	0.32055	0.7815
chr1	6088970	6089760	2.4264e-25	-0.460826	33	0.36386	0.82468
chr1	236133116	236133746	5.3379e-12	-0.460783	15	0.28857	0.74935
chr1	978228	979929	0	-0.460765	84	0.2274	0.68817
chr1	199243481	199243913	5.8309e-08	-0.460727	11	0.27607	0.7368
chr1	143821856	143822086	2.198e-09	-0.460521	12	0.39452	0.85504
chr1	157708971	157709357	5.9676e-16	-0.460484	16	0.40873	0.86922
chr1	2974583	2975878	3.6487e-30	-0.460475	50	0.22735	0.68783
chr1	238042553	238043114	2.2809e-11	-0.460469	16	0.34559	0.80606
chr1	2961052	2963560	3.1252e-37	-0.460321	60	0.32315	0.78347
chr1	242526527	242526705	1.5519e-09	-0.460295	11	0.42373	0.88402
chr1	240084812	240086601	1.6133e-22	-0.460274	41	0.33194	0.79221
chr1	11495122	11495377	1.169e-08	-0.46025	11	0.3245	0.78475
chr1	7685056	7686766	1.0597e-23	-0.46025	36	0.27886	0.73911
chr1	43313423	43313979	2.9532e-09	-0.460231	13	0.38448	0.84471
chr1	125094489	125094826	1.4938e-08	-0.460227	11	0.27736	0.73759
chr1	79515138	79517228	2.302e-32	-0.460183	45	0.32532	0.7855
chr1	16531548	16531815	1.9827e-11	-0.460167	12	0.28012	0.74029
chr1	207415573	207415755	2.3415e-08	-0.460125	11	0.3851	0.84522
chr1	105998996	105999653	3.2845e-18	-0.460045	22	0.40909	0.86914
chr1	216146068	216147449	4.3651e-22	-0.460026	29	0.31722	0.77725
chr1	154563786	154563977	4.3969e-11	-0.459958	12	0.29681	0.75677
chr1	124966199	124966816	2.6917e-08	-0.459904	13	0.23604	0.69594
chr1	102442184	102442841	6.6635e-14	-0.459875	18	0.36319	0.82307
chr1	154115976	154116632	2.1619e-08	-0.459857	14	0.37571	0.83557
chr1	98805927	98806491	5.7628e-10	-0.459768	14	0.35018	0.80995
chr1	3908215	3910504	7.3826e-36	-0.459665	50	0.29409	0.75376
chr1	212554655	212555047	8.8347e-11	-0.459654	13	0.23215	0.69181
chr1	95075090	95075362	1.7501e-09	-0.45965	11	0.43022	0.88988
chr1	2906823	2911300	0	-0.459593	126	0.30006	0.75965
chr1	2864844	2866027	5.006e-24	-0.459576	33	0.24792	0.70749
chr1	247466647	247467189	1.1418e-09	-0.459542	12	0.36048	0.82002
chr1	3942847	3944269	2.8048e-27	-0.459525	40	0.31599	0.77551
chr1	14689801	14690496	4.349e-11	-0.4595	18	0.33408	0.79358
chr1	27612987	27613440	1.2135e-10	-0.459386	11	0.37961	0.839
chr1	18617251	18617724	4.6728e-10	-0.459327	13	0.31098	0.77031
chr1	248796406	248796802	4.3166e-09	-0.459313	12	0.31608	0.7754
chr1	220379830	220380056	2.8519e-10	-0.459212	13	0.40456	0.86377
chr1	72445747	72446004	6.3594e-17	-0.459155	21	0.45236	0.91151
chr1	207469592	207470140	5.4673e-08	-0.459114	11	0.38318	0.8423
chr1	11357328	11358647	1.0374e-23	-0.459106	33	0.33551	0.79461
chr1	90618149	90619127	2.6497e-14	-0.459076	23	0.39274	0.85182
chr1	176524744	176525036	1.242e-08	-0.459021	12	0.39292	0.85194
chr1	66477826	66478315	2.2452e-08	-0.459	11	0.27522	0.73422
chr1	212961656	212962101	2.3885e-10	-0.459	11	0.39748	0.85648
chr1	102233993	102234931	2.4531e-13	-0.459	22	0.40165	0.86065
chr1	191208735	191208987	3.6308e-15	-0.458986	18	0.41876	0.87775
chr1	106951230	106951555	3.6213e-09	-0.458958	12	0.38265	0.8416
chr1	202666535	202666994	2.4731e-07	-0.45895	11	0.35448	0.81342
chr1	3187131	3188056	8.5736e-18	-0.458885	26	0.32927	0.78815
chr1	216697696	216699057	2.8551e-24	-0.458863	31	0.3665	0.82536
chr1	866469	867439	6.0378e-36	-0.458798	42	0.18206	0.64086
chr1	240120884	240121117	1.2351e-09	-0.458725	11	0.39128	0.85
chr1	3762231	3763715	2.4177e-28	-0.458634	43	0.2869	0.74553
chr1	112089079	112089293	2.516e-07	-0.458425	11	0.3137	0.77213
chr1	47006389	47007150	2.1242e-12	-0.458375	16	0.32833	0.7867
chr1	1140226	1140811	3.495e-18	-0.458369	21	0.27004	0.7284
chr1	48267209	48268116	5.1178e-14	-0.458365	26	0.32841	0.78678
chr1	194559897	194560379	5.266e-07	-0.458364	11	0.33932	0.79768
chr1	143478252	143478524	8.2951e-11	-0.45835	11	0.22603	0.68438
chr1	13273659	13273973	6.6608e-12	-0.458192	13	0.37908	0.83727
chr1	44065013	44065629	1.694e-14	-0.458171	19	0.33768	0.79586
chr1	222918726	222919213	4.1002e-08	-0.45815	11	0.238	0.69615
chr1	214749165	214749507	3.745e-08	-0.458146	12	0.41344	0.87158
chr1	48150178	48150495	6.9147e-13	-0.458109	16	0.29145	0.74956
chr1	177677452	177678268	3.9131e-20	-0.458095	21	0.40296	0.86106
chr1	247883356	247883811	9.1073e-08	-0.458091	11	0.3772	0.8353
chr1	29475434	29476079	5.7948e-11	-0.458019	13	0.17827	0.63629
chr1	79857430	79857850	1.8209e-12	-0.458018	14	0.32786	0.78587
chr1	70837267	70837670	4.3998e-15	-0.45801	24	0.41499	0.873
chr1	240601671	240601891	7.9736e-10	-0.457925	11	0.45045	0.90837
chr1	16021009	16021301	1.9216e-08	-0.457825	11	0.34105	0.79888
chr1	22549763	22551756	7.0112e-33	-0.457818	48	0.33211	0.78993
chr1	9208123	9208766	1.0167e-09	-0.457625	18	0.30635	0.76397
chr1	32452131	32453116	8.8996e-21	-0.45755	30	0.32448	0.78203
chr1	179818680	179819127	3.7606e-11	-0.457516	16	0.31698	0.7745
chr1	205326253	205326510	7.044e-08	-0.457458	12	0.34188	0.79933
chr1	240747195	240747740	7.5876e-09	-0.457396	12	0.3199	0.77729
chr1	3251407	3253020	3.1902e-26	-0.45725	47	0.26079	0.71804
chr1	118573477	118574250	1.1809e-15	-0.457136	22	0.20476	0.6619
chr1	32729422	32731045	7.3432e-24	-0.457056	36	0.30362	0.76067
chr1	57728125	57728550	4.9536e-13	-0.456929	14	0.46273	0.91966
chr1	11497473	11498478	6.3281e-20	-0.456905	29	0.2908	0.74771
chr1	29408008	29408407	5.041e-08	-0.456875	12	0.41879	0.87567
chr1	3149003	3152118	0	-0.456742	66	0.28481	0.74156
chr1	2420855	2421347	4.1081e-10	-0.456696	14	0.4013	0.858
chr1	3122277	3126882	0	-0.45666	145	0.32579	0.78245
chr1	70393772	70393925	1.342e-09	-0.456646	12	0.38479	0.84144
chr1	3179717	3180390	2.7537e-14	-0.456632	19	0.33349	0.79012
chr1	227384970	227385368	4.2582e-08	-0.4566	11	0.34575	0.80235
chr1	86043558	86043911	2.2109e-06	-0.456545	11	0.37784	0.83439
chr1	216829614	216830426	5.3677e-13	-0.456403	18	0.36343	0.81983
chr1	224086130	224087147	6.6415e-13	-0.456386	22	0.34395	0.80034
chr1	2883344	2884517	7.8008e-28	-0.456267	43	0.33614	0.79241
chr1	158256583	158257051	9.5237e-06	-0.45625	11	0.3374	0.79365
chr1	238587083	238587519	2.3189e-07	-0.456225	11	0.4377	0.89392
chr1	3986304	3987553	3.0598e-22	-0.456144	33	0.26053	0.71667
chr1	159485544	159486003	7.6537e-13	-0.456107	14	0.38843	0.84454
chr1	165332952	165333411	7.4133e-09	-0.456083	12	0.29617	0.75225
chr1	68818313	68818906	1.4289e-15	-0.456079	19	0.35584	0.81192
chr1	114204767	114205031	1.9783e-06	-0.456075	11	0.38682	0.8429
chr1	179830217	179830623	2.3205e-07	-0.456075	11	0.33007	0.78615
chr1	242541969	242542421	7.7399e-09	-0.456063	12	0.35602	0.81208
chr1	182742182	182742693	2.4655e-23	-0.456052	29	0.43103	0.88709
chr1	84897692	84898010	7.7691e-10	-0.455975	11	0.26795	0.72393
chr1	26487642	26487846	1.2243e-07	-0.455962	13	0.37146	0.82742
chr1	191891014	191891463	1.6083e-14	-0.455926	17	0.44571	0.90163
chr1	242809628	242809932	5.5009e-15	-0.455906	16	0.38458	0.84048
chr1	1698928	1699604	2.2459e-21	-0.455821	28	0.37263	0.82846
chr1	49121466	49122198	2.4708e-09	-0.45575	15	0.31157	0.76732
chr1	63195674	63196015	1.4125e-07	-0.455659	11	0.30014	0.7558
chr1	4555384	4555596	2.5463e-12	-0.455603	17	0.39882	0.85443
chr1	104856094	104856438	2.2374e-09	-0.4556	15	0.3723	0.8279
chr1	19497165	19498158	2.7012e-12	-0.455588	20	0.39042	0.84601
chr1	1120624	1121363	7.3451e-21	-0.455567	30	0.29725	0.75282
chr1	15453833	15454371	4.7615e-10	-0.455531	16	0.3185	0.77403
chr1	210511497	210512119	4.5202e-10	-0.4555	13	0.41021	0.86571
chr1	1985333	1986995	1.989e-36	-0.455487	59	0.31002	0.7655
chr1	244642807	244643408	5.4492e-18	-0.455361	18	0.39547	0.85083
chr1	3360992	3364550	0	-0.455228	113	0.3067	0.76193
chr1	6717387	6717741	1.3525e-06	-0.455159	11	0.30977	0.76493
chr1	125066474	125066784	1.5297e-09	-0.455141	16	0.35095	0.80609
chr1	91328255	91329636	2.9614e-23	-0.454875	32	0.40518	0.86005
chr1	237071028	237071882	1.0059e-12	-0.454761	22	0.33525	0.79001
chr1	58020648	58021275	1.7604e-10	-0.454673	13	0.46288	0.91756
chr1	171029234	171029723	1.5205e-06	-0.454667	12	0.4006	0.85527
chr1	143637310	143637529	3.9432e-15	-0.454647	17	0.33841	0.79306
chr1	227971440	227972081	1.627e-24	-0.454625	28	0.30224	0.75687
chr1	187391905	187392118	4.1966e-08	-0.454425	11	0.39658	0.851
chr1	2866686	2867595	1.0969e-22	-0.45442	25	0.24466	0.69908
chr1	7144510	7146578	2.7959e-25	-0.454415	44	0.28966	0.74407
chr1	244908671	244909032	2.3709e-08	-0.454386	11	0.37164	0.82602
chr1	96581692	96582074	5.8318e-06	-0.4543	11	0.29178	0.74608
chr1	200520355	200520909	3.2325e-12	-0.45425	14	0.35259	0.80684
chr1	7953317	7953697	2.0282e-10	-0.454231	13	0.35377	0.808
chr1	164324902	164325384	1.3258e-13	-0.454132	17	0.45672	0.91085
chr1	186595459	186595666	1.464e-12	-0.454091	11	0.4692	0.9233
chr1	24683275	24683694	3.1538e-09	-0.454077	13	0.28304	0.73712
chr1	86182464	86182921	1.3204e-09	-0.454042	12	0.38823	0.84227
chr1	22552537	22553119	2.6098e-11	-0.454021	12	0.2489	0.70292
chr1	26194725	26195062	3.46e-09	-0.453925	11	0.2647	0.71862
chr1	189539677	189540072	2.9656e-09	-0.453864	11	0.39809	0.85195
chr1	74185664	74185907	2.5529e-12	-0.453833	15	0.45093	0.90477
chr1	104686892	104687091	5.3927e-12	-0.453768	14	0.45311	0.90688
chr1	167029745	167029912	2.1779e-10	-0.453732	14	0.39373	0.84746
chr1	22405439	22405899	2.2431e-08	-0.45365	11	0.30935	0.763
chr1	238610630	238610988	7.1824e-08	-0.45365	11	0.4168	0.87045
chr1	117217776	117218356	6.3509e-10	-0.453646	12	0.34552	0.79917
chr1	49347313	49348753	1.3258e-26	-0.453643	42	0.37739	0.83103
chr1	209919377	209919802	2.5772e-12	-0.453625	14	0.33084	0.78446
chr1	235097621	235097837	2.0744e-11	-0.453562	12	0.38825	0.84181
chr1	14011169	14011600	1.9256e-10	-0.453425	11	0.2398	0.69323
chr1	193904658	193905479	1.1698e-14	-0.453337	23	0.37148	0.82482
chr1	165266686	165266896	5.1818e-11	-0.453295	11	0.4267	0.88
chr1	242889659	242890123	7.4882e-10	-0.453227	11	0.37534	0.82857
chr1	4151202	4154701	0	-0.453211	76	0.32401	0.77722
chr1	107732241	107732868	5.0712e-15	-0.453091	22	0.41713	0.87022
chr1	1127486	1128203	1.6351e-27	-0.453028	36	0.38308	0.8361
chr1	27947677	27947876	4.7349e-09	-0.452955	11	0.24443	0.69739
chr1	177140953	177141317	9.732e-09	-0.452932	11	0.37641	0.82934
chr1	1503479	1503797	1.5212e-11	-0.452909	11	0.34791	0.80082
chr1	231196973	231197773	2.2936e-11	-0.452868	17	0.40141	0.85428
chr1	1978655	1978951	2.7933e-13	-0.45275	14	0.39921	0.85196
chr1	1938934	1939746	2.9183e-22	-0.452734	32	0.35463	0.80737
chr1	240418237	240418486	1.3779e-07	-0.4527	11	0.32852	0.78122
chr1	96901881	96902206	2.2889e-08	-0.452575	11	0.41595	0.86852
chr1	21024281	21024761	1.7448e-09	-0.452562	12	0.33115	0.78371
chr1	4984813	4985350	3.7851e-13	-0.452545	22	0.30383	0.75637
chr1	40304717	40305353	5.4355e-11	-0.452544	17	0.37775	0.83029
chr1	159667015	159667399	1.7151e-08	-0.4524	11	0.28855	0.74095
chr1	4128658	4129166	1.5477e-15	-0.452382	19	0.36559	0.81797
chr1	238263665	238263991	3.1774e-11	-0.452205	11	0.44307	0.89527
chr1	98880976	98882111	6.8415e-19	-0.452146	24	0.35896	0.8111
chr1	165924234	165924581	4.3626e-07	-0.452125	11	0.30058	0.7527
chr1	207195836	207196595	1.5944e-13	-0.452097	18	0.31546	0.76756
chr1	148836087	148836515	8.7179e-12	-0.452063	16	0.41042	0.86248
chr1	3959140	3959957	2.8297e-13	-0.451917	21	0.3062	0.75812
chr1	34089017	34089378	8.8828e-07	-0.451841	11	0.44193	0.89377
chr1	184174965	184175186	5.9562e-11	-0.451813	12	0.46758	0.9194
chr1	7347191	7348550	5.8514e-24	-0.451758	32	0.3168	0.76855
chr1	26636684	26637166	6.9744e-17	-0.451724	19	0.20171	0.65343
chr1	155647659	155648042	8.3368e-09	-0.451712	13	0.33156	0.78327
chr1	242063506	242064077	6.4751e-13	-0.451703	16	0.32045	0.77216
chr1	38595530	38595926	2.2273e-07	-0.4516	11	0.36348	0.81508
chr1	91484019	91484616	1.2202e-07	-0.451583	12	0.39569	0.84727
chr1	10948554	10948753	3.8369e-12	-0.451545	11	0.36441	0.81595
chr1	75913918	75914110	2.2748e-07	-0.451525	11	0.4255	0.87703
chr1	44130606	44131090	9.4824e-14	-0.451338	17	0.47962	0.93096
chr1	201239940	201240240	1.2254e-09	-0.451318	11	0.2142	0.66552
chr1	2930243	2930496	4.2105e-11	-0.451232	14	0.28445	0.73568
chr1	3089530	3093591	0	-0.451145	110	0.31612	0.76726
chr1	194430484	194432317	2.2026e-23	-0.451075	40	0.36528	0.81636
chr1	109475483	109476129	6.6132e-12	-0.451071	14	0.31709	0.76816
chr1	194855173	194855509	1.3756e-06	-0.451058	13	0.41692	0.86798
chr1	104208587	104209111	2.4024e-09	-0.451021	12	0.35515	0.80617
chr1	216485741	216486086	2.6148e-12	-0.451	12	0.19573	0.64673
chr1	125173998	125174366	1.1713e-13	-0.450922	16	0.33458	0.7855
chr1	62325559	62325960	2.1096e-06	-0.450825	11	0.30488	0.7557
chr1	73254251	73254669	3.638e-08	-0.450775	11	0.33098	0.78175
chr1	4505426	4506219	7.2081e-13	-0.4507	20	0.3826	0.8333
chr1	3562009	3563929	6.796e-29	-0.450663	43	0.36587	0.81653
chr1	99305500	99307249	7.9216e-25	-0.450586	38	0.38252	0.83311
chr1	12146198	12146838	1.218e-14	-0.450566	19	0.27733	0.72789
chr1	3016858	3020714	0	-0.45053	110	0.32347	0.774
chr1	57048839	57049645	1.2622e-11	-0.4505	17	0.27412	0.72462
chr1	240944773	240945134	4.1642e-13	-0.450483	15	0.37267	0.82315
chr1	3913441	3917210	0	-0.450476	105	0.3894	0.83987
chr1	88341576	88342491	9.1491e-29	-0.450386	33	0.3588	0.80919
chr1	27958684	27958883	6.466e-11	-0.450365	13	0.37575	0.82612
chr1	194650238	194650506	3.2349e-08	-0.450318	11	0.3702	0.82052
chr1	229970623	229971569	3.2588e-19	-0.450278	27	0.23609	0.68637
chr1	238809334	238810289	1.1014e-17	-0.450212	20	0.41494	0.86515
chr1	200088103	200088775	7.3954e-11	-0.449983	15	0.39315	0.84313
chr1	1278932	1279979	2.7493e-27	-0.449976	41	0.40803	0.85801
chr1	5806610	5807342	2.2981e-12	-0.449953	16	0.38803	0.83798
chr1	205002476	205002876	1.0642e-09	-0.449886	11	0.26239	0.71227
chr1	159817738	159818495	6.4257e-12	-0.449824	17	0.29813	0.74796
chr1	110517756	110519229	8.1364e-22	-0.449783	30	0.41198	0.86176
chr1	7026105	7026879	3.4538e-10	-0.449618	17	0.34529	0.79491
chr1	69887971	69888742	2.557e-14	-0.44958	25	0.39289	0.84247
chr1	187349122	187349774	6.6159e-21	-0.44945	25	0.42954	0.87899
chr1	83182192	83182838	2.475e-23	-0.449402	28	0.28215	0.73155
chr1	2856544	2858477	9.3922e-41	-0.449352	54	0.34641	0.79576
chr1	102922418	102922620	4.1598e-12	-0.449327	13	0.43831	0.88763
chr1	164249334	164250146	8.0432e-11	-0.449294	17	0.31793	0.76722
chr1	158349066	158349497	5.497e-18	-0.44926	24	0.4266	0.87586
chr1	192038080	192038350	9.4218e-10	-0.44925	13	0.40358	0.85283
chr1	231579852	231580065	4.4466e-07	-0.449175	11	0.3808	0.82998
chr1	85748539	85748965	7.3812e-21	-0.449116	28	0.36305	0.81217
chr1	191024906	191027019	2.9059e-31	-0.449106	52	0.4025	0.8516
chr1	71028177	71028664	1.2222e-09	-0.449021	12	0.2884	0.73742
chr1	7051372	7053090	4.8388e-32	-0.448956	45	0.28192	0.73088
chr1	189560265	189560860	2.2522e-11	-0.448768	14	0.43729	0.88605
chr1	3964265	3965028	1.9094e-12	-0.448625	18	0.32412	0.77275
chr1	49282560	49283556	2.2702e-24	-0.448592	38	0.43423	0.88282
chr1	99283720	99283938	1.6098e-10	-0.448558	13	0.37948	0.82804
chr1	25603138	25603876	8.0013e-20	-0.448556	27	0.33974	0.7883
chr1	112874327	112874872	3.8557e-09	-0.448437	12	0.28044	0.72888
chr1	26141047	26141296	1.3692e-08	-0.448375	12	0.36304	0.81142
chr1	188969142	188969778	8.6662e-13	-0.448355	19	0.42754	0.87589
chr1	235588933	235589518	7.8714e-11	-0.448212	13	0.23769	0.6859
chr1	2851449	2855229	0	-0.44821	82	0.28966	0.73787
chr1	14060158	14060349	5.9529e-11	-0.448136	11	0.36282	0.81095
chr1	144281574	144281788	2.1712e-08	-0.4481	11	0.37432	0.82243
chr1	3324265	3327307	0	-0.448018	68	0.3192	0.76722
chr1	102257731	102258112	6.5943e-07	-0.447975	11	0.34505	0.79302
chr1	26396267	26396947	2.2052e-14	-0.447942	26	0.24239	0.69034
chr1	91257224	91257779	6.3832e-10	-0.447812	12	0.41265	0.86046
chr1	16359132	16359453	1.403e-07	-0.447773	11	0.3695	0.81727
chr1	25750547	25751204	1.698e-08	-0.447683	15	0.425	0.87268
chr1	32882933	32883198	8.654e-10	-0.447675	11	0.3823	0.82998
chr1	78993598	78993978	2.3155e-08	-0.447675	11	0.38818	0.83585
chr1	206063193	206064160	4.2017e-18	-0.447661	31	0.39603	0.84369
chr1	30224605	30225059	4.5475e-10	-0.447591	11	0.22775	0.67534
chr1	18706578	18706907	7.2969e-08	-0.447475	11	0.34213	0.7896
chr1	242974288	242975101	8.0367e-13	-0.447447	19	0.32884	0.77629
chr1	3207644	3208978	9.8545e-27	-0.447397	46	0.28547	0.73286
chr1	203460073	203460802	1.4454e-08	-0.447333	15	0.34235	0.78968
chr1	197409806	197410377	3.7379e-17	-0.447333	21	0.37096	0.8183
chr1	81035205	81035807	1.5617e-16	-0.447163	23	0.41425	0.86141
chr1	159449268	159449793	1.6545e-11	-0.447125	18	0.46274	0.90986
chr1	248804238	248804720	5.3369e-11	-0.447021	12	0.33912	0.78615
chr1	18798375	18799064	1.2937e-13	-0.447014	18	0.30008	0.7471
chr1	194591432	194592464	4.4685e-15	-0.447012	21	0.39143	0.83844
chr1	193948234	193949225	1.0892e-13	-0.446929	21	0.43905	0.88598
chr1	244019078	244019359	4.0825e-07	-0.446875	11	0.42137	0.86825
chr1	110183575	110185449	4.008e-23	-0.446803	38	0.32995	0.77675
chr1	13095165	13095671	2.35e-08	-0.446792	12	0.27273	0.71952
chr1	195558376	195558758	4.3387e-09	-0.44665	11	0.42475	0.8714
chr1	195243966	195244423	1.0714e-11	-0.446625	18	0.38992	0.83654
chr1	50054859	50055931	4.3552e-12	-0.44658	22	0.28501	0.73159
chr1	76187693	76188159	6.0205e-08	-0.4465	12	0.40748	0.85398
chr1	2026572	2029636	0	-0.446486	111	0.37824	0.82472
chr1	157921817	157922271	3.5533e-08	-0.446425	11	0.42995	0.87637
chr1	37330810	37331357	4.763e-11	-0.4464	15	0.3701	0.8165
chr1	2375616	2379628	0	-0.446382	134	0.31293	0.75932
chr1	247469579	247469940	6.2391e-10	-0.446354	12	0.35652	0.80287
chr1	21023414	21023721	4.2516e-15	-0.446313	16	0.19584	0.64216
chr1	7652556	7653380	7.8409e-12	-0.446289	19	0.2677	0.71399
chr1	148720884	148721878	3.2268e-21	-0.446286	28	0.41828	0.86456
chr1	154144936	154145310	9.3493e-09	-0.446273	11	0.41011	0.85639
chr1	1287155	1287926	1.8011e-34	-0.446227	43	0.33421	0.78044
chr1	13419226	13422319	3.4843e-41	-0.446151	63	0.33405	0.7802
chr1	3232742	3237373	0	-0.446141	115	0.31546	0.7616
chr1	80506923	80508030	1.9997e-21	-0.446071	28	0.34329	0.78936
chr1	170914200	170914652	3.1019e-09	-0.446019	13	0.42137	0.86738
chr1	248241018	248241838	1.5938e-11	-0.446	17	0.37776	0.82376
chr1	4499711	4503493	0	-0.445987	79	0.37454	0.82053
chr1	56859826	56860244	2.6185e-08	-0.445955	11	0.37832	0.82427
chr1	48493524	48494056	3.1282e-08	-0.445932	11	0.38914	0.83507
chr1	194326529	194326722	2.2672e-06	-0.445909	11	0.42923	0.87514
chr1	6907604	6908306	5.8068e-16	-0.445852	22	0.29389	0.73974
chr1	218002471	218002699	4.4444e-07	-0.445825	11	0.2778	0.72363
chr1	86850318	86850437	1.0738e-08	-0.4458	11	0.45637	0.90217
chr1	75697551	75697944	1.8668e-15	-0.445763	19	0.46886	0.91462
chr1	217931465	217932251	7.0325e-15	-0.44575	20	0.40896	0.85471
chr1	78728465	78729211	4.692e-16	-0.445735	17	0.36085	0.80659
chr1	38717918	38718459	8.5375e-08	-0.445727	11	0.36023	0.80595
chr1	190792588	190793378	5.7564e-10	-0.445609	16	0.35186	0.79747
chr1	247709938	247710816	1.0479e-14	-0.445598	23	0.39123	0.83683
chr1	109464874	109465584	7.4841e-15	-0.445592	19	0.22183	0.66742
chr1	242558842	242559554	1.9704e-16	-0.445591	22	0.37072	0.81631
chr1	74480144	74480952	3.8543e-13	-0.445583	21	0.34085	0.78643
chr1	85087017	85087362	4.1914e-10	-0.445375	14	0.40202	0.84739
chr1	228450181	228450622	8.2976e-12	-0.445339	14	0.35125	0.79659
chr1	79911732	79912633	2.8312e-17	-0.445323	24	0.41494	0.86026
chr1	194130168	194130386	3.1636e-09	-0.445225	11	0.46833	0.91355
chr1	7480577	7481386	1.2378e-12	-0.445111	18	0.38757	0.83268
chr1	173691283	173692331	6.107e-13	-0.445024	21	0.37929	0.82431
chr1	2033357	2035505	1.5652e-38	-0.445008	60	0.33151	0.77652
chr1	157834392	157835106	2.9615e-07	-0.445	16	0.31059	0.75559
chr1	7226862	7227883	3.5838e-19	-0.444969	24	0.39522	0.84019
chr1	7173253	7173677	3.3739e-09	-0.444925	11	0.28692	0.73185
chr1	21389163	21389355	6.2482e-11	-0.444909	11	0.3408	0.7857
chr1	2816808	2818239	5.4935e-26	-0.444769	40	0.35261	0.79737
chr1	204619208	204619858	1.0477e-19	-0.444659	22	0.38523	0.82989
chr1	195325119	195325454	9.8119e-11	-0.444607	14	0.46586	0.91046
chr1	57033388	57034234	8.4737e-18	-0.444364	22	0.30409	0.74845
chr1	29917597	29917785	2.8149e-08	-0.444341	11	0.38723	0.83157
chr1	89889814	89890144	2.2446e-10	-0.444333	12	0.3199	0.76423
chr1	29470590	29471102	1.0734e-10	-0.444042	12	0.26206	0.7061
chr1	77491391	77491670	5.3656e-09	-0.444023	11	0.43407	0.87809
chr1	242469529	242470273	7.4588e-14	-0.443893	21	0.39452	0.83842
chr1	181968955	181969911	1.5103e-18	-0.44376	25	0.31059	0.75435
chr1	216679007	216679306	1.4262e-11	-0.44375	13	0.35119	0.79494
chr1	231184996	231186429	1.0982e-25	-0.443618	34	0.38335	0.82697
chr1	91206431	91206884	7.7259e-09	-0.443364	11	0.41743	0.8608
chr1	15356014	15357451	4.5367e-19	-0.44336	34	0.32593	0.76929
chr1	147758028	147758443	2.5399e-07	-0.44335	11	0.37238	0.81573
chr1	189937558	189938180	3.167e-15	-0.443278	27	0.37282	0.8161
chr1	4228106	4229526	1.7823e-18	-0.44325	35	0.31974	0.76299
chr1	13061279	13061823	9.0015e-10	-0.443167	12	0.40106	0.84423
chr1	6134786	6136841	2.4901e-30	-0.443167	51	0.26555	0.70872
chr1	240477548	240477893	2.6713e-09	-0.44305	11	0.42068	0.86373
chr1	110538086	110538462	2.3621e-15	-0.442891	16	0.28191	0.7248
chr1	10205290	10206286	9.7761e-17	-0.442888	29	0.36889	0.81178
chr1	3199225	3204455	0	-0.44287	140	0.30499	0.74786
chr1	10958345	10959007	2.4096e-10	-0.442839	14	0.37559	0.81843
chr1	237358157	237358581	5.9791e-09	-0.442525	11	0.40882	0.85135
chr1	3227644	3228229	6.9539e-14	-0.442386	22	0.31318	0.75557
chr1	53571328	53571813	1.2267e-10	-0.442295	11	0.29095	0.73325
chr1	125064523	125064817	1.6707e-13	-0.442221	17	0.40304	0.84526
chr1	160723791	160724840	2.4709e-20	-0.442218	31	0.23448	0.6767
chr1	203396340	203397155	2.2356e-16	-0.442193	22	0.22744	0.66964
chr1	2826652	2833841	0	-0.441995	149	0.26902	0.71102
chr1	240450555	240451540	9.3365e-15	-0.441906	24	0.28692	0.72882
chr1	91081416	91082343	3.604e-16	-0.441838	20	0.43254	0.87438
chr1	241795209	241795696	1.1648e-08	-0.44175	11	0.3575	0.79925
chr1	2563129	2563316	3.9294e-06	-0.44175	12	0.397	0.83875
chr1	13395277	13395551	6.2366e-17	-0.441736	18	0.44281	0.88454
chr1	96603777	96604076	1.6947e-09	-0.4416	11	0.45045	0.89205
chr1	3032135	3033260	2.6249e-33	-0.441536	42	0.24611	0.68764
chr1	115527918	115528432	4.7316e-07	-0.441477	11	0.31716	0.75864
chr1	102124955	102125443	4.254e-05	-0.441325	11	0.34623	0.78755
chr1	36661519	36661976	3.7367e-06	-0.441275	11	0.27765	0.71893
chr1	237820664	237821166	6.1384e-11	-0.441159	11	0.255	0.69616
chr1	18491913	18492525	9.2044e-09	-0.441115	13	0.22235	0.66346
chr1	6219560	6220093	1.2568e-12	-0.441097	18	0.27281	0.7139
chr1	78734406	78734841	2.8295e-08	-0.441058	13	0.30854	0.7496
chr1	211624609	211624827	2.2612e-11	-0.441031	16	0.41767	0.8587
chr1	225961917	225962177	2.9498e-12	-0.441019	13	0.18677	0.62779
chr1	148186231	148186505	9.7622e-09	-0.440977	11	0.43075	0.87173
chr1	4510447	4512305	2.3844e-19	-0.440842	38	0.32947	0.77031
chr1	43304989	43308020	2.2213e-37	-0.440825	63	0.36352	0.80435
chr1	6090245	6091203	7.8145e-25	-0.440813	40	0.40369	0.8445
chr1	151599618	151600403	0	-0.440769	53	0.41958	0.86034
chr1	48578998	48580276	5.2907e-18	-0.440676	27	0.38582	0.8265
chr1	5615368	5616200	2.7184e-11	-0.440662	17	0.32846	0.76912
chr1	22583097	22583376	1.0863e-06	-0.440625	11	0.29627	0.7369
chr1	12744660	12745340	3.5717e-14	-0.440579	19	0.429	0.86958
chr1	160943516	160944103	5.305e-09	-0.440558	13	0.37085	0.8114
chr1	8257511	8258866	6.8785e-20	-0.44054	31	0.36961	0.81015
chr1	18570189	18570632	1.6666e-07	-0.440432	11	0.28666	0.72709
chr1	73298521	73299007	2.4226e-15	-0.440369	21	0.43446	0.87483
chr1	146796888	146797300	5.7403e-08	-0.4403	11	0.38963	0.82992
chr1	247816447	247816905	9.1245e-08	-0.440136	11	0.34168	0.78182
chr1	200003361	200003881	2.526e-11	-0.440096	13	0.39288	0.83298
chr1	177229440	177230111	1.0385e-18	-0.440083	24	0.44356	0.88365
chr1	175808350	175808501	5.8435e-11	-0.439896	12	0.45412	0.89402
chr1	67084471	67084896	2.4586e-23	-0.439859	23	0.34024	0.7801
chr1	92441544	92442640	7.9943e-21	-0.439859	32	0.28846	0.72832
chr1	156629148	156629773	1.229e-11	-0.43975	16	0.36644	0.80619
chr1	17725301	17725971	1.9499e-10	-0.439625	14	0.27687	0.7165
chr1	200186037	200186441	4.4909e-10	-0.439568	11	0.37911	0.81868
chr1	70108883	70109326	2.3135e-08	-0.43955	11	0.43645	0.876
chr1	6559014	6559395	9.1908e-11	-0.439547	16	0.35336	0.79291
chr1	145449949	145450681	8.0972e-16	-0.439519	27	0.41437	0.85389
chr1	76699453	76699840	6.9689e-13	-0.439412	17	0.44419	0.8836
chr1	13490925	13492029	3.7158e-16	-0.439354	24	0.36735	0.80671
chr1	20697922	20698875	4.2013e-19	-0.439241	27	0.31843	0.75767
chr1	13810683	13811040	1.468e-07	-0.439229	12	0.37046	0.80969
chr1	46212234	46212701	2.7441e-13	-0.439197	19	0.42464	0.86384
chr1	194785334	194785608	2.0642e-11	-0.439179	14	0.42909	0.86827
chr1	3230025	3232041	0	-0.43913	77	0.29559	0.73472
chr1	241073614	241074025	1.3454e-06	-0.439075	11	0.33233	0.7714
chr1	240521280	240521627	1.4259e-12	-0.439063	20	0.3082	0.74726
chr1	7577941	7579811	1.0781e-25	-0.43897	41	0.39198	0.83095
chr1	237159012	237159250	1.7274e-09	-0.4389	11	0.2481	0.687
chr1	11300655	11301115	2.4341e-07	-0.438875	11	0.30303	0.7419
chr1	178624312	178624645	4.2378e-10	-0.438864	11	0.29761	0.73648
chr1	3741840	3742158	2.393e-08	-0.438771	12	0.43667	0.87544
chr1	169553354	169553774	2.3964e-09	-0.43875	12	0.43954	0.87829
chr1	239990693	239991302	2.1355e-10	-0.438518	14	0.31486	0.75338
chr1	72868507	72868759	7.8066e-08	-0.4384	15	0.4379	0.8763
chr1	114853363	114853955	9.9265e-13	-0.438325	20	0.41271	0.85104
chr1	42501836	42502465	3.527e-12	-0.438319	18	0.40896	0.84728
chr1	26804502	26805443	5.6653e-22	-0.438289	32	0.38795	0.82623
chr1	214755241	214755501	6.5158e-15	-0.438278	18	0.42064	0.85892
chr1	2356508	2357591	8.8148e-23	-0.438077	42	0.41294	0.85102
chr1	63179875	63180160	1.2817e-10	-0.438054	14	0.46307	0.90113
chr1	152461294	152461501	5.5653e-07	-0.438038	13	0.36833	0.80637
chr1	213727923	213729667	5.7324e-21	-0.437924	36	0.37831	0.81623
chr1	207089980	207090478	4.6664e-14	-0.437809	17	0.46394	0.90175
chr1	90219516	90219774	1.9276e-15	-0.437764	18	0.33414	0.7719
chr1	11878542	11880332	1.1075e-38	-0.437741	54	0.29349	0.73123
chr1	112786272	112786931	4.2777e-09	-0.43765	15	0.41557	0.85322
chr1	146835813	146836273	2.1547e-09	-0.437646	12	0.38858	0.82623
chr1	78749055	78750612	4.7874e-23	-0.437576	33	0.35217	0.78974
chr1	147232415	147232962	3.9243e-10	-0.437458	18	0.28979	0.72725
chr1	177100547	177101024	6.4154e-08	-0.4374	11	0.35333	0.79072
chr1	1207828	1208057	1.5248e-08	-0.437365	13	0.26612	0.70348
chr1	11049318	11049637	2.3147e-06	-0.43735	11	0.36828	0.80562
chr1	2341358	2341615	7.0906e-08	-0.437325	11	0.43517	0.8725
chr1	2923667	2925658	1.436e-33	-0.437311	61	0.32673	0.76404
chr1	11796109	11796450	7.5325e-09	-0.437288	13	0.3351	0.77238
chr1	204674886	204675252	4.3704e-07	-0.43725	11	0.39743	0.83468
chr1	76278250	76278962	7.0429e-12	-0.437237	19	0.42647	0.86371
chr1	158653114	158653479	5.3997e-09	-0.437205	11	0.33557	0.77277
chr1	34020440	34020944	5.418e-06	-0.437182	11	0.287	0.72418
chr1	3241526	3242743	2.515e-34	-0.437156	56	0.35742	0.79457
chr1	2912029	2914693	1.3536e-40	-0.437123	59	0.28753	0.72465
chr1	2494269	2494513	3.1247e-07	-0.437091	11	0.1462	0.5833
chr1	104663360	104664851	4.818e-27	-0.437018	42	0.35852	0.79554
chr1	12106631	12109477	2.5458e-32	-0.436828	58	0.35038	0.78721
chr1	240447566	240448085	1.0375e-07	-0.436773	11	0.37614	0.81291
chr1	83786090	83786404	1.5338e-08	-0.436705	11	0.47166	0.90836
chr1	6300060	6302146	6.5515e-26	-0.436645	57	0.30264	0.73929
chr1	28870311	28870462	5.7076e-08	-0.436591	11	0.3765	0.81309
chr1	110724789	110725081	2.785e-11	-0.436458	12	0.40079	0.83725
chr1	2981902	2984887	0	-0.436447	95	0.25939	0.69584
chr1	18377797	18378683	1.3463e-13	-0.436417	21	0.30858	0.745
chr1	170113015	170113769	8.7456e-13	-0.43635	20	0.37255	0.8089
chr1	30773163	30773432	8.0646e-16	-0.436348	23	0.4376	0.87395
chr1	231453786	231454485	6.9255e-24	-0.436317	30	0.4587	0.89502
chr1	11890117	11890607	2.1463e-10	-0.436288	20	0.32963	0.76591
chr1	144592908	144593287	1.5943e-08	-0.43625	11	0.39834	0.83459
chr1	79593643	79594473	1.3789e-14	-0.43625	22	0.44181	0.87806
chr1	146457421	146458111	6.7383e-20	-0.43624	25	0.45854	0.89478
chr1	113208275	113208713	2.3863e-10	-0.436214	14	0.40561	0.84182
chr1	242189952	242191003	1.2242e-15	-0.436187	28	0.4153	0.85149
chr1	188436481	188437115	1.218e-15	-0.436167	21	0.41411	0.85027
chr1	20434167	20434601	5.5753e-11	-0.436139	18	0.34499	0.78113
chr1	201267600	201268144	2.3241e-08	-0.436104	12	0.31479	0.7509
chr1	11706360	11707464	4.4516e-22	-0.436093	35	0.28824	0.72434
chr1	240556650	240557035	1.8105e-07	-0.436075	11	0.28212	0.7182
chr1	150888922	150889542	7.7501e-12	-0.436063	20	0.41429	0.85035
chr1	167103787	167103992	3.8124e-06	-0.436045	11	0.40616	0.8422
chr1	237309437	237310177	1.2078e-21	-0.435991	29	0.43578	0.87178
chr1	157446514	157446741	5.8011e-08	-0.435909	11	0.39525	0.83116
chr1	18079836	18080779	9.0225e-24	-0.435897	34	0.28202	0.71792
chr1	5463742	5465109	4.2064e-16	-0.435892	30	0.33701	0.7729
chr1	191242475	191242602	5.6616e-09	-0.43575	11	0.41868	0.85442
chr1	39022217	39022722	6.851e-09	-0.43575	12	0.44212	0.87788
chr1	42532958	42533284	2.0075e-08	-0.435659	11	0.38059	0.81625
chr1	7650022	7651584	1.6658e-22	-0.435657	43	0.29206	0.72772
chr1	91087967	91088276	9.7209e-13	-0.435615	13	0.44187	0.87748
chr1	16876173	16876678	4.1244e-12	-0.435583	12	0.41275	0.84833
chr1	26984898	26985288	1.1916e-10	-0.435568	11	0.3952	0.83077
chr1	177032059	177032791	2.2003e-17	-0.43539	25	0.38686	0.82225
chr1	73154923	73155609	1.2426e-11	-0.43535	20	0.4595	0.89485
chr1	101676839	101677424	3.3677e-16	-0.435216	22	0.45335	0.88857
chr1	65566326	65566537	6.124e-06	-0.435208	12	0.39556	0.83077
chr1	1285832	1286103	1.3977e-09	-0.435182	11	0.28775	0.72293
chr1	22580224	22580699	4.7486e-11	-0.435135	13	0.42677	0.8619
chr1	68863254	68864658	8.7735e-16	-0.435075	30	0.3639	0.79897
chr1	5601391	5603060	8.3905e-20	-0.434941	34	0.31079	0.74573
chr1	12901504	12902655	5.2055e-19	-0.43487	25	0.33838	0.77325
chr1	248095895	248096508	4.8959e-07	-0.434846	13	0.35838	0.79323
chr1	2337059	2338472	1.3914e-29	-0.434832	52	0.35174	0.78657
chr1	23010705	23011149	3.0138e-11	-0.434792	12	0.16146	0.59625
chr1	6086863	6087806	6.7335e-20	-0.434731	26	0.29446	0.72919
chr1	221167757	221168273	2.1396e-07	-0.434604	12	0.26473	0.69933
chr1	242219973	242220457	7.4201e-12	-0.434604	12	0.42983	0.86444
chr1	3358533	3358922	7.9441e-15	-0.434603	17	0.36376	0.79837
chr1	125064940	125065592	2.8483e-14	-0.434579	19	0.409	0.84358
chr1	3931233	3933066	3.3371e-28	-0.434545	44	0.29138	0.72593
chr1	44689101	44690166	1.5007e-16	-0.434529	26	0.35063	0.78516
chr1	194566705	194567209	5.0524e-10	-0.434437	16	0.42037	0.85481
chr1	11887278	11888552	9.6858e-22	-0.434429	28	0.33362	0.76804
chr1	13875282	13875812	2.1581e-10	-0.434393	14	0.42411	0.8585
chr1	7055519	7056153	9.5112e-10	-0.434385	13	0.30569	0.74008
chr1	194111695	194112020	4.4585e-08	-0.434375	12	0.28635	0.72073
chr1	247866164	247866759	2.0404e-07	-0.434271	12	0.4309	0.86517
chr1	240777015	240777722	1.4757e-09	-0.434233	15	0.38495	0.81918
chr1	2418558	2419829	9.7856e-31	-0.434206	45	0.31591	0.75012
chr1	143211720	143211864	9.2507e-11	-0.4342	11	0.39277	0.82698
chr1	179805169	179805871	2.0551e-15	-0.434162	20	0.40451	0.83867
chr1	25274727	25275490	2.8243e-13	-0.434097	18	0.37389	0.80799
chr1	106298132	106298667	8.1252e-15	-0.434013	19	0.43354	0.86755
chr1	30247217	30248585	5.6448e-20	-0.433867	32	0.31863	0.7525
chr1	125166498	125167680	0	-0.433858	51	0.38467	0.81853
chr1	204693755	204694378	9.8241e-08	-0.433808	13	0.37575	0.80956
chr1	6145357	6148309	0	-0.433795	66	0.30361	0.7374
chr1	3037305	3039131	0	-0.433616	58	0.28653	0.72014
chr1	202191236	202192532	0	-0.433503	75	0.3713	0.80481
chr1	187291207	187291370	1.7376e-09	-0.4335	11	0.4491	0.8826
chr1	12759084	12759761	2.6039e-11	-0.433483	15	0.39623	0.82972
chr1	34010382	34011466	2.6496e-14	-0.433481	26	0.40662	0.8401
chr1	3417932	3419375	1.4642e-24	-0.433278	36	0.26506	0.69833
chr1	7688982	7691182	3.3017e-24	-0.433255	47	0.3118	0.74505
chr1	198983890	198984165	4.0201e-14	-0.43325	17	0.48529	0.91854
chr1	7502776	7503828	3.639e-16	-0.4332	25	0.41876	0.85196
chr1	228721597	228721973	2.0447e-07	-0.433188	12	0.40002	0.83321
chr1	7056783	7058675	1.2699e-27	-0.433113	42	0.40136	0.83447
chr1	3159654	3160979	2.5683e-16	-0.433111	27	0.30359	0.7367
chr1	177969716	177970349	5.9919e-08	-0.432962	13	0.25537	0.68833
chr1	194002103	194003134	7.0179e-20	-0.43294	25	0.46025	0.89319
chr1	92230242	92230724	4.5446e-08	-0.432904	13	0.43596	0.86887
chr1	45190893	45191746	1.1763e-14	-0.432902	23	0.43564	0.86854
chr1	102312244	102312889	1.3921e-10	-0.432838	20	0.24864	0.68148
chr1	20322760	20323564	3.8123e-16	-0.432771	24	0.31053	0.7433
chr1	23789776	23790676	2.0623e-12	-0.432655	21	0.30507	0.73773
chr1	191151661	191152624	1.4755e-17	-0.432633	30	0.41671	0.84934
chr1	77520869	77521429	2.8243e-09	-0.432615	13	0.38692	0.81954
chr1	218177265	218177728	2.317e-06	-0.43255	11	0.34435	0.7769
chr1	206784330	206784768	1.0796e-12	-0.432481	13	0.23454	0.66702
chr1	201089147	201089414	4.3344e-07	-0.432479	12	0.32667	0.75915
chr1	244807597	244807821	1.4141e-07	-0.432475	11	0.35095	0.78343
chr1	38433657	38434299	4.1488e-11	-0.432458	18	0.37764	0.8101
chr1	9642482	9642944	6.5096e-09	-0.432406	16	0.4135	0.84591
chr1	175079627	175080377	7.2936e-13	-0.432294	17	0.41762	0.84991
chr1	238286281	238286646	1.3115e-16	-0.432276	19	0.46149	0.89376
chr1	217742031	217742343	9.5534e-08	-0.43225	11	0.40923	0.84148
chr1	188473448	188473704	9.4498e-07	-0.432208	12	0.3449	0.7771
chr1	2331629	2332196	2.7423e-16	-0.432183	30	0.34889	0.78108
chr1	240204396	240204749	3.0008e-10	-0.432172	16	0.37206	0.80423
chr1	3130643	3132798	1.7021e-29	-0.432133	49	0.32103	0.75316
chr1	27230711	27232791	1.7061e-38	-0.432094	61	0.39652	0.82861
chr1	204861511	204861923	5.0791e-14	-0.432088	17	0.35872	0.79081
chr1	247588515	247589215	6.9505e-12	-0.432083	15	0.41235	0.84443
chr1	105097562	105098215	5.5512e-09	-0.432078	16	0.39455	0.82662
chr1	1191597	1192160	5.0076e-10	-0.432047	16	0.25381	0.68586
chr1	42878925	42879193	2.7773e-09	-0.432025	11	0.40008	0.8321
chr1	3216131	3217601	7.8328e-28	-0.432006	40	0.29603	0.72804
chr1	56961358	56961884	1.3473e-08	-0.432	12	0.32269	0.75469
chr1	55691132	55691686	1.4877e-12	-0.432	17	0.42675	0.85875
chr1	225670222	225670524	3.5922e-08	-0.431904	13	0.43515	0.86706
chr1	145445703	145449652	0	-0.43189	120	0.27728	0.70917
chr1	216370091	216370602	1.2405e-13	-0.431806	18	0.44576	0.87757
chr1	11490296	11490839	4.0525e-08	-0.431708	12	0.34208	0.77379
chr1	1896641	1897277	1.3477e-12	-0.431691	17	0.25919	0.69088
chr1	3212257	3213101	2.7981e-27	-0.431691	38	0.40069	0.83238
chr1	149377018	149377231	5.5804e-06	-0.431525	11	0.3608	0.79233
chr1	45077164	45077551	2.7078e-09	-0.4315	11	0.27757	0.70907
chr1	191716926	191717397	1.2729e-06	-0.431462	13	0.41756	0.84902
chr1	163472908	163473547	3.0512e-12	-0.431446	14	0.28625	0.7177
chr1	72034835	72035385	1.6271e-08	-0.431404	13	0.35354	0.78494
chr1	46455681	46456642	9.2969e-13	-0.431354	24	0.3683	0.79966
chr1	23839240	23839599	5.374e-14	-0.431342	19	0.25058	0.68192
chr1	57614962	57615386	3.9452e-08	-0.431292	12	0.3975	0.82879
chr1	147698118	147698390	2.2262e-10	-0.431227	11	0.37934	0.81057
chr1	209978365	209979332	4.1261e-16	-0.431213	27	0.2578	0.68901
chr1	187701694	187701911	4.4536e-06	-0.431175	11	0.34843	0.7796
chr1	3375833	3377848	1.3243e-32	-0.431142	51	0.3278	0.75894
chr1	13383576	13384245	8.1398e-10	-0.431018	14	0.35259	0.78361
chr1	100047482	100047721	1.4801e-06	-0.431	12	0.26177	0.69277
chr1	5527138	5527435	3.0339e-09	-0.430977	11	0.38241	0.81339
chr1	28813680	28814389	4.5841e-11	-0.430971	17	0.2336	0.66457
chr1	2903458	2904908	5.9786e-39	-0.430925	63	0.31617	0.7471
chr1	16545094	16545325	1.8214e-10	-0.430886	11	0.45486	0.88575
chr1	1284601	1284809	6.7568e-08	-0.430875	12	0.3894	0.82027
chr1	70599527	70600084	1.3239e-08	-0.430712	13	0.37602	0.80673
chr1	88497971	88499530	1.6931e-22	-0.430694	40	0.39924	0.82994
chr1	241233990	241234417	3.8669e-06	-0.430625	11	0.40093	0.83155
chr1	4308696	4309168	2.3361e-06	-0.430568	11	0.27727	0.70784
chr1	90635911	90636268	4.8451e-07	-0.4305	11	0.25164	0.68214
chr1	214078224	214078914	3.4831e-12	-0.430484	16	0.45456	0.88505
chr1	239772172	239772402	2.6511e-07	-0.430479	12	0.47875	0.90923
chr1	114932491	114933004	2.8248e-08	-0.430432	11	0.34339	0.77382
chr1	160674576	160675338	9.3507e-10	-0.430406	16	0.27452	0.70492
chr1	223167868	223168060	1.9389e-09	-0.4304	15	0.35595	0.78635
chr1	2551033	2552248	1.3846e-16	-0.430315	27	0.39222	0.82254
chr1	205072781	205073688	2.0732e-13	-0.43031	21	0.33069	0.761
chr1	68817227	68817682	1.5236e-09	-0.430295	11	0.462	0.8923
chr1	111016510	111016788	2.3478e-06	-0.43025	11	0.4103	0.84055
chr1	72626605	72627120	1.2899e-09	-0.43025	14	0.44755	0.8778
chr1	198940882	198941151	1.4186e-07	-0.430175	11	0.50122	0.9314
chr1	36696883	36697276	4.0853e-08	-0.430091	11	0.2083	0.63839
chr1	179442721	179443113	5.5873e-08	-0.429909	11	0.46411	0.89402
chr1	144287316	144287591	1.1002e-11	-0.429817	15	0.42643	0.85625
chr1	64273697	64274196	1.8359e-10	-0.429766	16	0.39825	0.82802
chr1	108270069	108270418	1.0948e-06	-0.429712	13	0.25846	0.68817
chr1	22945754	22946635	4.0652e-22	-0.42969	29	0.41523	0.84492
chr1	242387988	242388824	2.5834e-09	-0.429647	17	0.32353	0.75318
chr1	204281118	204281519	1.2136e-07	-0.429604	12	0.40496	0.83456
chr1	6091577	6093540	1.421e-32	-0.42951	48	0.38048	0.80999
chr1	30813255	30813832	3.8461e-09	-0.429479	12	0.34848	0.77796
chr1	34394064	34394606	1.0363e-07	-0.429477	11	0.38089	0.81036
chr1	225953310	225953906	3.1026e-07	-0.429423	13	0.35037	0.77979
chr1	56300180	56300548	7.289e-11	-0.429375	14	0.45357	0.88295
chr1	193057902	193058183	1.397e-09	-0.429367	15	0.3782	0.80757
chr1	99857139	99857300	3.1191e-07	-0.429295	11	0.4897	0.919
chr1	90072024	90072831	5.3024e-14	-0.42924	24	0.44854	0.87778
chr1	2979307	2980618	2.0543e-28	-0.42918	50	0.29745	0.72663
chr1	196224955	196225381	1.6424e-23	-0.429145	31	0.39486	0.82401
chr1	2021370	2025431	0	-0.429046	120	0.30414	0.73319
chr1	3360260	3360813	6.4294e-12	-0.429042	18	0.41218	0.84122
chr1	104849418	104849683	1.983e-13	-0.428528	18	0.39861	0.82714
chr1	79822056	79822967	1.1488e-18	-0.428333	27	0.42218	0.85051
chr1	71888256	71888649	2.2017e-26	-0.428293	29	0.43661	0.86491
chr1	62890115	62890601	6.7543e-10	-0.428286	14	0.47904	0.90732
chr1	216110863	216111337	2.3175e-08	-0.428275	11	0.3327	0.76097
chr1	16417540	16418077	2.3141e-08	-0.428188	12	0.30329	0.73148
chr1	99455419	99455862	1.0791e-10	-0.428143	14	0.33107	0.75921
chr1	5073474	5073805	3.7669e-12	-0.428135	13	0.36337	0.7915
chr1	30217469	30218028	2.66e-13	-0.428089	14	0.26836	0.69645
chr1	18656053	18656940	6.3611e-13	-0.428054	23	0.36992	0.79798
chr1	237074266	237075708	1.1453e-23	-0.428049	36	0.34181	0.76985
chr1	205955192	205955529	7.0494e-09	-0.428021	12	0.2706	0.69863
chr1	57941548	57942125	8.9706e-09	-0.428	13	0.39273	0.82073
chr1	146546699	146546941	1.7547e-11	-0.427833	15	0.49343	0.92127
chr1	166796814	166797780	6.3723e-12	-0.42781	21	0.29598	0.72379
chr1	106805469	106805996	6.0395e-06	-0.427708	12	0.31444	0.74215
chr1	2905357	2905847	7.1529e-09	-0.427667	12	0.22827	0.65594
chr1	23188668	23189465	3.5557e-13	-0.427538	20	0.34758	0.77511
chr1	146898002	146899168	5.3279e-18	-0.42751	26	0.3386	0.76611
chr1	21580178	21581493	7.241e-27	-0.427446	37	0.40449	0.83193
chr1	7483363	7484404	8.4901e-13	-0.427398	22	0.31414	0.74153
chr1	143334288	143334392	6.4981e-09	-0.427354	12	0.40487	0.83223
chr1	5279662	5280324	2.9808e-11	-0.42735	15	0.41995	0.8473
chr1	191150595	191151491	7.2064e-18	-0.427308	26	0.46181	0.88912
chr1	13382339	13383137	9.6025e-13	-0.427263	19	0.38288	0.81014
chr1	46418776	46419816	1.4522e-13	-0.427193	22	0.40961	0.83681
chr1	213380828	213381272	5.6739e-10	-0.427154	13	0.3734	0.80056
chr1	165378558	165378671	7.9433e-11	-0.42715	11	0.3976	0.82475
chr1	244757200	244757415	1.7313e-08	-0.427114	11	0.49666	0.92377
chr1	200056644	200058089	1.8343e-17	-0.427017	29	0.43232	0.85934
chr1	180226548	180226817	7.5272e-12	-0.427	14	0.34112	0.76813
chr1	216736307	216737097	6.8981e-16	-0.426929	21	0.45468	0.88161
chr1	238295699	238296160	1.5392e-11	-0.426886	11	0.4337	0.86059
chr1	36859835	36860163	3.8735e-08	-0.426885	13	0.3034	0.73029
chr1	2385081	2385442	3.9037e-12	-0.426867	15	0.27362	0.70048
chr1	2987861	2988884	1.9893e-19	-0.426836	29	0.27345	0.70028
chr1	6073675	6075368	1.5894e-33	-0.426813	48	0.42447	0.85128
chr1	176414293	176414573	1.0653e-07	-0.426792	12	0.42285	0.84965
chr1	203161631	203162107	9.0831e-12	-0.426633	15	0.36882	0.79545
chr1	242999013	242999402	0.00010382	-0.426425	11	0.3398	0.76623
chr1	32485005	32485414	5.2642e-09	-0.426423	13	0.43842	0.86485
chr1	162544926	162545291	5.1026e-11	-0.426393	14	0.40514	0.83154
chr1	87724219	87724606	8.6311e-09	-0.426386	11	0.40516	0.83155
chr1	183423003	183423370	2.5051e-07	-0.42635	11	0.4538	0.88015
chr1	104775831	104776561	5.7269e-20	-0.426331	34	0.40341	0.82974
chr1	23353979	23354205	1.1874e-08	-0.426275	11	0.35802	0.7843
chr1	7348599	7349362	3.5278e-15	-0.426179	21	0.34037	0.76655
chr1	215463046	215463452	7.3278e-11	-0.426173	13	0.47598	0.90215
chr1	235601298	235601825	8.9772e-09	-0.426173	13	0.42571	0.85188
chr1	70677774	70678164	2.6148e-08	-0.426136	11	0.38495	0.81109
chr1	158351119	158351508	7.1911e-11	-0.426074	17	0.41779	0.84387
chr1	160982893	160983076	1.7832e-10	-0.426067	15	0.39783	0.8239
chr1	144114567	144115302	2.2972e-17	-0.425989	22	0.24248	0.66847
chr1	18771862	18772104	2.4845e-07	-0.42595	11	0.42968	0.85562
chr1	187200430	187200690	7.4131e-10	-0.425929	14	0.50795	0.93388
chr1	24744088	24744507	3.7778e-13	-0.425844	16	0.21816	0.644
chr1	77233255	77233576	7.574e-07	-0.4258	11	0.46773	0.89352
chr1	83356017	83356283	4.2382e-14	-0.425766	16	0.42173	0.8475
chr1	22008484	22009358	1.1537e-22	-0.425605	31	0.34077	0.76638
chr1	96604457	96605058	1.0204e-15	-0.425596	26	0.41348	0.83908
chr1	102659076	102659898	1.5657e-13	-0.425522	23	0.46127	0.88679
chr1	177144121	177145155	1.6569e-23	-0.425463	27	0.35487	0.78033
chr1	189992666	189993364	2.8291e-11	-0.425393	14	0.44512	0.87052
chr1	26648758	26649506	5.8367e-15	-0.425341	22	0.37799	0.80333
chr1	155141024	155141259	6.3139e-06	-0.425275	11	0.403	0.82827
chr1	23541471	23541793	2.9635e-10	-0.425269	13	0.27219	0.69746
chr1	226829946	226830373	1.8155e-07	-0.42525	11	0.39755	0.8228
chr1	39158758	39159248	1.257e-07	-0.425225	11	0.28805	0.71328
chr1	248681609	248682229	4.1878e-09	-0.4252	15	0.31207	0.73727
chr1	71040334	71040860	5.1111e-08	-0.425114	11	0.3423	0.76741
chr1	4460441	4464149	0	-0.425041	85	0.28515	0.71019
chr1	75818955	75819305	5.3871e-09	-0.425038	13	0.48225	0.90729
chr1	49910555	49910962	3.1969e-11	-0.425	15	0.46237	0.88737
chr1	237098905	237099497	7.4371e-09	-0.424958	12	0.31238	0.73733
chr1	216837174	216837702	1.1116e-09	-0.424917	12	0.42873	0.85365
chr1	202091923	202092196	6.5214e-09	-0.42485	11	0.21035	0.6352
chr1	242274479	242274945	1.637e-10	-0.42485	15	0.36735	0.7922
chr1	236929526	236929913	3.2573e-07	-0.424808	13	0.44475	0.86956
chr1	43321325	43321659	3.3098e-09	-0.424788	13	0.399	0.82379
chr1	42579021	42579621	1.4802e-11	-0.42475	16	0.43992	0.86467
chr1	22217883	22218173	1.5992e-08	-0.424727	11	0.30611	0.73084
chr1	191418270	191418725	1.3269e-11	-0.424646	12	0.45079	0.87544
chr1	158558219	158559149	4.7395e-26	-0.424583	36	0.45708	0.88166
chr1	211855865	211856432	8.4373e-12	-0.424567	15	0.42728	0.85185
chr1	5819328	5821250	4.8299e-22	-0.424481	39	0.31129	0.73578
chr1	45254052	45254485	5.7905e-08	-0.424432	11	0.36805	0.79248
chr1	179006604	179007421	1.5233e-11	-0.424368	17	0.44229	0.86666
chr1	178959105	178960131	2.6501e-14	-0.424333	21	0.28551	0.70985
chr1	223887988	223888283	1.3566e-09	-0.42425	12	0.15002	0.57427
chr1	4117424	4118252	5.7344e-11	-0.424214	21	0.36486	0.78907
chr1	104940654	104941126	2.7106e-09	-0.424191	17	0.37622	0.80041
chr1	1126529	1127369	3.5335e-14	-0.424188	24	0.29082	0.71501
chr1	10899225	10899901	1.2547e-09	-0.424132	17	0.25944	0.68357
chr1	125175316	125176012	1.3469e-28	-0.424112	29	0.38836	0.81247
chr1	160783054	160783908	3.119e-27	-0.424025	30	0.24241	0.66643
chr1	88201800	88202169	3.2804e-08	-0.424021	12	0.45606	0.88008
chr1	86845891	86846105	6.3723e-06	-0.423975	11	0.20495	0.62893
chr1	244030211	244030928	1.9479e-08	-0.42395	15	0.35998	0.78393
chr1	104216138	104217972	3.3664e-27	-0.423941	51	0.39352	0.81747
chr1	241128059	241128494	1.0924e-10	-0.423906	16	0.47431	0.89822
chr1	189022878	189023120	1.9848e-09	-0.423812	12	0.46327	0.88708
chr1	143188763	143189788	4.5244e-36	-0.423783	46	0.35734	0.78112
chr1	12927814	12928219	6.4177e-12	-0.423768	14	0.40877	0.83254
chr1	48288678	48289210	8.573e-07	-0.423727	11	0.2677	0.69143
chr1	2948063	2951612	0	-0.423709	98	0.31521	0.73892
chr1	242106637	242107174	2.9496e-07	-0.423659	11	0.27823	0.70189
chr1	175405577	175406892	2.7209e-18	-0.42363	27	0.38129	0.80492
chr1	3135945	3138879	0	-0.423619	84	0.28572	0.70934
chr1	12665366	12665730	8.6544e-07	-0.423563	12	0.26775	0.69131
chr1	1995469	1996244	1.5355e-21	-0.42356	29	0.4025	0.82606
chr1	4081349	4081972	5.0301e-10	-0.423483	15	0.33053	0.75402
chr1	145241698	145242157	5.5284e-12	-0.423321	14	0.41691	0.84023
chr1	26595523	26596250	6.3334e-31	-0.423321	42	0.34686	0.77018
chr1	3588597	3591379	0	-0.423224	85	0.37661	0.79984
chr1	239404070	239404572	1.1198e-10	-0.423045	11	0.29282	0.71586
chr1	54170600	54171433	3.6212e-16	-0.422987	19	0.3967	0.81968
chr1	240998486	240999084	4.1823e-13	-0.422972	18	0.42561	0.84858
chr1	2631134	2631730	3.9246e-12	-0.422938	16	0.25545	0.67839
chr1	5130823	5131597	1.5007e-16	-0.422905	21	0.24601	0.66892
chr1	190166514	190167164	8.1775e-08	-0.422857	14	0.41932	0.84218
chr1	24031679	24032501	2.6038e-20	-0.422852	32	0.32306	0.74591
chr1	79045050	79045940	5.4791e-17	-0.422792	24	0.30028	0.72307
chr1	108703148	108703673	2.8005e-11	-0.422779	17	0.23191	0.65469
chr1	144087071	144087849	3.6847e-15	-0.422653	18	0.30658	0.72924
chr1	34904315	34904916	2.3407e-10	-0.422638	20	0.39695	0.81959
chr1	166901920	166902106	9.9068e-09	-0.422614	11	0.41059	0.8332
chr1	35076342	35076891	2.2622e-08	-0.422604	12	0.26385	0.68646
chr1	90607096	90607501	3.6719e-11	-0.422531	16	0.35956	0.78209
chr1	227970813	227971086	1.3531e-12	-0.4225	11	0.47237	0.89487
chr1	102923929	102924360	1.4891e-10	-0.422446	14	0.40439	0.82684
chr1	22344884	22345743	7.0404e-13	-0.422319	18	0.40097	0.82329
chr1	106507586	106507769	5.3939e-09	-0.422115	13	0.43073	0.85285
chr1	113226213	113226698	9.4225e-09	-0.422115	13	0.23965	0.66177
chr1	248748142	248748784	5.3514e-12	-0.422088	17	0.44212	0.86421
chr1	2946542	2947236	1.1689e-13	-0.422066	19	0.25157	0.67363
chr1	34674597	34674942	3.0103e-17	-0.422028	18	0.44686	0.86889
chr1	3129518	3130630	5.059e-13	-0.422022	23	0.31003	0.73205
chr1	154123105	154123392	6.7326e-08	-0.422	12	0.37663	0.79862
chr1	6974540	6977631	1.6852e-37	-0.421891	69	0.35929	0.78118
chr1	158335954	158336884	4.1622e-10	-0.421825	20	0.31382	0.73565
chr1	72984474	72985501	7.9946e-15	-0.42174	25	0.33894	0.76068
chr1	237112170	237112409	4.6722e-08	-0.421712	13	0.35246	0.77417
chr1	155149023	155149218	2.4087e-08	-0.421625	12	0.28877	0.7104
chr1	204217468	204218224	9.4295e-11	-0.421456	17	0.30725	0.72871
chr1	240493483	240494029	7.8368e-07	-0.421417	12	0.36085	0.78227
chr1	88589378	88589588	4.0678e-12	-0.421375	12	0.49454	0.91592
chr1	155637760	155638032	1.2705e-06	-0.4213	11	0.23193	0.65322
chr1	244186373	244186813	3.6883e-08	-0.421288	13	0.34617	0.76746
chr1	33835804	33836990	5.926e-14	-0.42124	26	0.41388	0.83512
chr1	199865427	199865790	3.9296e-09	-0.421229	12	0.47325	0.89448
chr1	101362479	101362998	1.7387e-07	-0.421125	12	0.46863	0.88975
chr1	79284559	79284825	5.0153e-09	-0.421075	11	0.43777	0.85885
chr1	191950798	191951028	9.8276e-12	-0.421054	14	0.43636	0.85741
chr1	222391290	222391772	1.598e-09	-0.42105	11	0.4339	0.85495
chr1	11549662	11550274	5.6337e-10	-0.421029	17	0.33051	0.75154
chr1	120673457	120673769	1.6419e-09	-0.421	11	0.32841	0.74941
chr1	176581945	176582178	6.1419e-11	-0.421	13	0.44456	0.86556
chr1	91334647	91335068	9.0914e-10	-0.420962	13	0.37208	0.79304
chr1	157629940	157630770	9.2287e-12	-0.420926	17	0.30585	0.72678
chr1	181739188	181739723	4.2425e-09	-0.420896	12	0.29273	0.71362
chr1	242906635	242907326	6.6403e-17	-0.420807	22	0.35742	0.77823
chr1	163910258	163910621	4.8192e-14	-0.420776	19	0.46841	0.88918
chr1	26097002	26097637	9.5382e-09	-0.42075	13	0.41838	0.83913
chr1	242466391	242466869	3.4123e-07	-0.420714	14	0.44663	0.86734
chr1	226866192	226866482	2.4641e-07	-0.420636	11	0.31575	0.73639
chr1	87825873	87826194	1.803e-07	-0.420477	11	0.41693	0.83741
chr1	203411600	203412238	4.3921e-08	-0.420462	13	0.25842	0.67888
chr1	248738908	248739999	4.4014e-16	-0.420457	23	0.22251	0.64297
chr1	2880457	2882036	6.7278e-28	-0.420396	48	0.27448	0.69488
chr1	168354439	168354654	2.068e-17	-0.420375	18	0.41185	0.83222
chr1	30862971	30863370	2.3588e-14	-0.42035	15	0.267	0.68735
chr1	227441456	227441623	1.5503e-07	-0.42025	11	0.36452	0.78477
chr1	77496785	77497748	4.1435e-14	-0.42025	26	0.45505	0.8753
chr1	16656927	16657428	1.2895e-09	-0.420208	12	0.24658	0.66679
chr1	103971421	103971689	2.9992e-13	-0.420206	17	0.48625	0.90646
chr1	3274112	3275005	2.0249e-15	-0.420187	20	0.30435	0.72454
chr1	40250858	40251009	2.0885e-06	-0.42015	11	0.4466	0.86675
chr1	155145226	155145626	1.7574e-07	-0.420136	11	0.46227	0.88241
chr1	247639793	247640311	7.2998e-08	-0.420135	13	0.21319	0.63333
chr1	248699788	248700110	9.9241e-06	-0.420042	12	0.36637	0.78642
chr1	233882470	233882948	8.9774e-10	-0.42	12	0.42552	0.84552
chr1	2932562	2936527	0	-0.419996	129	0.32466	0.74466
chr1	29686146	29686910	3.6145e-10	-0.419931	18	0.28639	0.70632
chr1	11356570	11357159	3.7239e-11	-0.419929	14	0.39459	0.81452
chr1	32469961	32470808	1.2051e-11	-0.419864	22	0.39627	0.81614
chr1	35198877	35199553	2.8907e-12	-0.419838	17	0.22429	0.64413
chr1	56156704	56157092	1.027e-08	-0.419833	12	0.43533	0.85517
chr1	156032097	156032625	4.9525e-09	-0.419656	16	0.36522	0.78487
chr1	1209605	1210866	2.1062e-30	-0.41963	52	0.34805	0.76768
chr1	86762459	86763593	8.9621e-14	-0.419587	26	0.41917	0.83876
chr1	78801846	78802063	1.0229e-13	-0.419547	16	0.46531	0.88486
chr1	239254767	239256011	1.5011e-16	-0.419543	35	0.42959	0.84914
chr1	108660645	108660751	3.9774e-15	-0.419542	12	0.39221	0.81175
chr1	24274535	24275070	6.9761e-10	-0.419517	15	0.34888	0.7684
chr1	7659271	7662170	2.3519e-39	-0.419515	67	0.31963	0.73915
chr1	194245238	194245467	2.4779e-07	-0.419325	11	0.52363	0.94295
chr1	240723688	240724258	2.0794e-08	-0.419208	12	0.34831	0.76752
chr1	20318514	20319365	6.2495e-08	-0.419063	20	0.35249	0.77155
chr1	204277243	204278200	7.5494e-15	-0.418952	21	0.36544	0.78439
chr1	11883492	11884632	9.5233e-22	-0.418831	34	0.3645	0.78333
chr1	3115612	3116187	2.2953e-11	-0.418688	24	0.31953	0.73822
chr1	32880055	32880768	2.2072e-13	-0.418687	20	0.32541	0.7441
chr1	225228718	225229239	6.4676e-06	-0.418659	11	0.363	0.78166
chr1	175654610	175655300	5.0194e-15	-0.418592	19	0.44768	0.86628
chr1	190524314	190524590	8.581e-07	-0.418538	13	0.37467	0.79321
chr1	38817648	38817852	1.535e-14	-0.4185	13	0.1861	0.6046
chr1	233465670	233466082	5.0398e-09	-0.4185	16	0.47472	0.89322
chr1	6415838	6416436	1.3615e-11	-0.4185	18	0.30579	0.72429
chr1	7428244	7429478	1.4416e-15	-0.41849	26	0.41429	0.83278
chr1	2355114	2355545	7.9444e-11	-0.418485	17	0.28937	0.70785
chr1	7067578	7069734	1.6534e-24	-0.418479	47	0.36537	0.78385
chr1	143248528	143249417	5.3341e-29	-0.41847	33	0.40683	0.8253
chr1	150166470	150167163	1.7677e-08	-0.418441	17	0.34388	0.76232
chr1	25782757	25783022	1.7657e-09	-0.418365	13	0.32767	0.74604
[truncated: 102,111 more rows]
