# Supplementary material for: Unidirectional alteration of methylation and hydroxymethylation at the promoters and differential gene expression in oral squamous cell carcinoma
Source: Front Genet. 2023 Oct 12;14:1269084. doi: 10.3389/fgene.2023.1269084 (PMC10603190; doi:10.3389/fgene.2023.1269084)
Supplement: Supplementary file 9 [file Table5.XLSX]

## Sheet: Supplementary Table 5
Supplementary Table 5. List of genes that bear both significant p-DMR and p-DhMR
Symbol	Average expression level of NAT group	Average expression level of Tumor group	expression difference (log2FC)	methylation difference (Δβ)	hydroxymethylation difference (Δβ)	clasification
KCNA3	5.89203	4.65275	-1.23928	0.49622	0.106818	unidirectional (up 5mC/up 5hmC)
TCF15	1.59776	0.430615	-1.16714	0.486377	0.131265	unidirectional (up 5mC/up 5hmC)
DLGAP2	3.59375	2.69895	-0.894796	0.48258	0.114699	unidirectional (up 5mC/up 5hmC)
DRD4	3.66546	3.37886	-0.286596	0.480063	0.115876	unidirectional (up 5mC/up 5hmC)
RUSC1	10.0303	10.3279	0.297582	0.480008	0.125057	unidirectional (up 5mC/up 5hmC)
CEBPA	9.71767	10.5024	0.784754	0.470275	0.100395	unidirectional (up 5mC/up 5hmC)
KLHL21	11.9415	12.1315	0.190008	0.46975	0.116577	unidirectional (up 5mC/up 5hmC)
VIPR2	4.65691	1.6171	-3.03982	0.468979	0.104125	unidirectional (up 5mC/up 5hmC)
KCNK12	4.64229	3.76403	-0.878256	0.466613	0.102944	unidirectional (up 5mC/up 5hmC)
PAK6	10.0679	9.93754	-0.130375	0.46452	0.108142	unidirectional (up 5mC/up 5hmC)
MAP3K14-AS1	6.39096	5.63062	-0.760346	0.463558	0.143789	unidirectional (up 5mC/up 5hmC)
TBX4	1.66487	2.10375	0.438877	0.459221	0.133485	unidirectional (up 5mC/up 5hmC)
NPTX2	5.46525	4.17348	-1.29177	0.456262	0.103451	unidirectional (up 5mC/up 5hmC)
IGSF21	3.6478	5.53638	1.88858	0.455234	0.107601	unidirectional (up 5mC/up 5hmC)
CFAP53	3.31274	5.34478	2.03204	0.443762	0.141737	unidirectional (up 5mC/up 5hmC)
ZNF154	7.75517	7.07313	-0.682041	0.443306	0.106213	unidirectional (up 5mC/up 5hmC)
RBFOX3	3.56492	1.4941	-2.07082	0.440211	0.111127	unidirectional (up 5mC/up 5hmC)
NRG3	1.80222	0	-1.80222	0.436341	0.140232	unidirectional (up 5mC/up 5hmC)
NKX6-2	2.84193	0.435815	-2.40611	0.433444	0.106812	unidirectional (up 5mC/up 5hmC)
FAM183A	4.19566	4.75441	0.558747	0.431841	0.14156	unidirectional (up 5mC/up 5hmC)
NWD2	3.04609	7.17924	4.13315	0.431284	0.109679	unidirectional (up 5mC/up 5hmC)
GALNT17	6.99157	4.2328	-2.75878	0.426592	0.106817	unidirectional (up 5mC/up 5hmC)
ANKS1B	7.51595	2.32995	-5.18601	0.418847	0.140278	unidirectional (up 5mC/up 5hmC)
GABBR2	2.33998	0.430615	-1.90937	0.402625	0.101101	unidirectional (up 5mC/up 5hmC)
RARA-AS1	6.28865	4.38986	-1.89878	0.402	0.132365	unidirectional (up 5mC/up 5hmC)
GDF10	7.52335	1.79484	-5.72852	0.396817	0.147552	unidirectional (up 5mC/up 5hmC)
MIR149	2.38001	0.87182	-1.50819	0.395583	0.133403	unidirectional (up 5mC/up 5hmC)
YPEL1	6.81339	4.45828	-2.35511	0.393208	0.126161	unidirectional (up 5mC/up 5hmC)
CHODL	5.59731	6.45879	0.861477	0.389234	0.183887	unidirectional (up 5mC/up 5hmC)
CA8	3.94954	2.15887	-1.79067	0.388722	0.105881	unidirectional (up 5mC/up 5hmC)
FMN2	5.24211	2.70913	-2.53299	0.385781	0.107031	unidirectional (up 5mC/up 5hmC)
ALDH1A2	6.96077	3.93048	-3.03029	0.385456	0.134496	unidirectional (up 5mC/up 5hmC)
GLT1D1	6.24711	2.15726	-4.08984	0.38507	0.110639	unidirectional (up 5mC/up 5hmC)
NETO1	1.50086	3.14043	1.63957	0.384911	0.133441	unidirectional (up 5mC/up 5hmC)
DOK6	6.80756	5.08182	-1.72574	0.383672	0.101605	unidirectional (up 5mC/up 5hmC)
KCNIP4	4.8795	3.63737	-1.24213	0.38237	0.156498	unidirectional (up 5mC/up 5hmC)
PCDHAC1	5.33613	0.855874	-4.48025	0.380579	0.149222	unidirectional (up 5mC/up 5hmC)
HNRNPF	12.7841	13.0172	0.233039	0.380548	0.110988	unidirectional (up 5mC/up 5hmC)
INA	3.89533	1.05495	-2.84038	0.379635	0.121275	unidirectional (up 5mC/up 5hmC)
NTM	7.36752	7.59551	0.227989	0.378649	0.101905	unidirectional (up 5mC/up 5hmC)
IL17RC	9.22455	8.92632	-0.298231	0.377561	0.155986	unidirectional (up 5mC/up 5hmC)
APBA2	6.07215	6.89993	0.827779	0.374678	0.117177	unidirectional (up 5mC/up 5hmC)
SLC35F1	5.46621	1.37808	-4.08813	0.373635	0.12739	unidirectional (up 5mC/up 5hmC)
FLT3	6.47139	4.75208	-1.7193	0.369666	0.110455	unidirectional (up 5mC/up 5hmC)
GFRA1	10.362	6.07669	-4.28529	0.368858	0.133338	unidirectional (up 5mC/up 5hmC)
KCND2	6.01019	4.6621	-1.34809	0.363952	0.173181	unidirectional (up 5mC/up 5hmC)
KLF11	9.99718	9.70319	-0.293992	0.361162	0.130008	unidirectional (up 5mC/up 5hmC)
SPOCK2	8.74832	8.41647	-0.33185	0.359557	0.119419	unidirectional (up 5mC/up 5hmC)
ZNF69	6.02721	5.14043	-0.886779	0.359023	0.103989	unidirectional (up 5mC/up 5hmC)
IQCA1	4.81642	4.41104	-0.405386	0.357818	0.106314	unidirectional (up 5mC/up 5hmC)
TCAF1	10.5731	10.9326	0.359462	0.355898	0.110202	unidirectional (up 5mC/up 5hmC)
HAND2-AS1	0.794996	1.91543	1.12043	0.353437	0.14013	unidirectional (up 5mC/up 5hmC)
RARA	9.02553	9.21681	0.191278	0.352663	0.145391	unidirectional (up 5mC/up 5hmC)
RBFOX1	8.6201	1.57153	-7.04857	0.351232	0.121736	unidirectional (up 5mC/up 5hmC)
MICU3	6.29617	3.48331	-2.81287	0.348934	0.150386	unidirectional (up 5mC/up 5hmC)
TMEM178B	8.39959	3.70999	-4.6896	0.347705	0.169155	unidirectional (up 5mC/up 5hmC)
HHEX	5.52373	5.30825	-0.215481	0.347585	0.113125	unidirectional (up 5mC/up 5hmC)
CDO1	7.32838	2.88245	-4.44593	0.338293	0.132864	unidirectional (up 5mC/up 5hmC)
NALCN	4.55223	1.88505	-2.66719	0.334974	0.107934	unidirectional (up 5mC/up 5hmC)
CLDN11	7.87882	5.33582	-2.54299	0.334959	0.14077	unidirectional (up 5mC/up 5hmC)
ZNF610	3.59372	4.06304	0.469324	0.333167	0.103091	unidirectional (up 5mC/up 5hmC)
CR1	8.1637	5.57762	-2.58608	0.333058	0.108965	unidirectional (up 5mC/up 5hmC)
KCNN2	5.22679	3.12204	-2.10475	0.322775	0.101003	unidirectional (up 5mC/up 5hmC)
LRRN1	7.54604	4.00266	-3.54338	0.321308	0.139476	unidirectional (up 5mC/up 5hmC)
GNG4	5.10462	7.09692	1.9923	0.320185	0.111493	unidirectional (up 5mC/up 5hmC)
SLC24A2	4.73244	6.13305	1.40061	0.31872	0.102305	unidirectional (up 5mC/up 5hmC)
PRDM16	5.84255	5.91457	0.0720246	0.313557	0.144758	unidirectional (up 5mC/up 5hmC)
NMNAT2	7.08016	7.5525	0.472334	0.311217	0.104336	unidirectional (up 5mC/up 5hmC)
LINC01503	6.85369	7.91889	1.0652	0.309628	0.182023	unidirectional (up 5mC/up 5hmC)
GNAL	9.88284	9.19717	-0.685668	0.303246	0.10345	unidirectional (up 5mC/up 5hmC)
SOX11	0.833028	5.70766	4.87463	0.302185	0.101419	unidirectional (up 5mC/up 5hmC)
GALNTL6	5.3126	3.07138	-2.24121	0.298403	0.116043	unidirectional (up 5mC/up 5hmC)
LBH	8.95957	9.62985	0.670276	0.295551	0.115556	unidirectional (up 5mC/up 5hmC)
HOXD3	5.28448	5.45482	0.170338	0.293659	0.19495	unidirectional (up 5mC/up 5hmC)
FAM189A1	1.91446	1.778	-0.136468	0.29337	0.106619	unidirectional (up 5mC/up 5hmC)
RARG	11.9416	11.5938	-0.347764	0.290833	0.127008	unidirectional (up 5mC/up 5hmC)
ZSCAN16	6.05056	5.2695	-0.781058	0.288644	0.127038	unidirectional (up 5mC/up 5hmC)
FGF14	7.25997	5.4396	-1.82037	0.288213	0.10816	unidirectional (up 5mC/up 5hmC)
LONRF2	9.6769	2.37419	-7.3027	0.284761	0.139887	unidirectional (up 5mC/up 5hmC)
C10orf88	7.12983	7.7231	0.593263	0.28475	0.107499	unidirectional (up 5mC/up 5hmC)
CKMT2	10.336	4.93365	-5.40231	0.281938	0.136484	unidirectional (up 5mC/up 5hmC)
ZNF790-AS1	6.36181	4.64518	-1.71663	0.281333	0.127375	unidirectional (up 5mC/up 5hmC)
LRFN5	6.03745	3.66316	-2.37429	0.269215	0.11468	unidirectional (up 5mC/up 5hmC)
NRADDP	6.06557	3.95617	-2.10941	0.268872	0.129315	unidirectional (up 5mC/up 5hmC)
ANKRD45	3.3298	4.18057	0.850769	0.268423	0.126234	unidirectional (up 5mC/up 5hmC)
ZFP28	7.6372	6.52393	-1.11327	0.267137	0.102708	unidirectional (up 5mC/up 5hmC)
FAT3	5.58632	3.71027	-1.87605	0.257571	0.121866	unidirectional (up 5mC/up 5hmC)
PDE4B	10.0117	8.24799	-1.76367	0.2573	0.113769	unidirectional (up 5mC/up 5hmC)
TWIST2	6.8453	5.43134	-1.41396	0.257022	0.104203	unidirectional (up 5mC/up 5hmC)
SLITRK5	8.10044	1.75723	-6.34322	0.253554	0.109581	unidirectional (up 5mC/up 5hmC)
SVIP	6.64412	4.19223	-2.45189	0.250952	0.168502	unidirectional (up 5mC/up 5hmC)
VWC2	4.82238	0.562151	-4.26023	0.244912	0.137845	unidirectional (up 5mC/up 5hmC)
PCDH10	2.9872	2.13347	-0.853738	0.242898	0.15913	unidirectional (up 5mC/up 5hmC)
HIST1H4I	7.75616	8.60225	0.846088	0.236167	0.117483	unidirectional (up 5mC/up 5hmC)
CTNNA2	1.90427	0	-1.90427	0.227969	0.120891	unidirectional (up 5mC/up 5hmC)
CHRDL2	4.51907	2.43646	-2.08261	0.219054	0.121087	unidirectional (up 5mC/up 5hmC)
ZBTB16	11.6845	5.93827	-5.74619	0.218208	0.125519	unidirectional (up 5mC/up 5hmC)
NKX2-5	5.01101	1.46221	-3.5488	0.215867	0.10321	unidirectional (up 5mC/up 5hmC)
CBFA2T3	7.62678	6.59653	-1.03025	0.214663	0.104238	unidirectional (up 5mC/up 5hmC)
HOXD4	4.78517	4.7578	-0.0273691	0.211418	0.112011	unidirectional (up 5mC/up 5hmC)
RUVBL1-AS1	3.7031	2.25562	-1.44748	0.208538	0.105548	unidirectional (up 5mC/up 5hmC)
ZNF671	7.4571	6.53041	-0.926687	0.208122	0.102965	unidirectional (up 5mC/up 5hmC)
GPR26	4.22405	0	-4.22405	0.206955	0.128337	unidirectional (up 5mC/up 5hmC)
VAX1	4.26656	3.52399	-0.742568	0.203489	0.112281	unidirectional (up 5mC/up 5hmC)
GATA3	6.20731	4.94534	-1.26198	0.201154	0.107331	unidirectional (up 5mC/up 5hmC)
SCX	5.12211	5.17987	0.0577537	0.606995	-0.114986	bidirectional (up 5mC/down 5hmC)
FAM182B	4.43953	4.57524	0.135709	0.53203	-0.168179	bidirectional (up 5mC/down 5hmC)
TBX4	1.66487	2.10375	0.438877	0.459221	-0.107632	bidirectional (up 5mC/down 5hmC)
RBFOX3	3.56492	1.4941	-2.07082	0.440211	-0.112899	bidirectional (up 5mC/down 5hmC)
ZNF43	8.20329	6.04753	-2.15576	0.417313	-0.130334	bidirectional (up 5mC/down 5hmC)
SOX8	2.86441	2.14148	-0.722928	0.412786	-0.145391	bidirectional (up 5mC/down 5hmC)
DGKZ	10.4992	11.219	0.719813	0.409413	-0.171287	bidirectional (up 5mC/down 5hmC)
ACTN2	13.2299	3.09922	-10.1307	0.400351	-0.102536	bidirectional (up 5mC/down 5hmC)
ANAPC1P1	1.68148	1.77479	0.0933055	0.39396	-0.107562	bidirectional (up 5mC/down 5hmC)
PPIEL	7.10248	5.39071	-1.71177	0.387528	-0.140669	bidirectional (up 5mC/down 5hmC)
PRKAR1B	9.03666	8.89594	-0.140724	0.381719	-0.242187	bidirectional (up 5mC/down 5hmC)
IL17RC	9.22455	8.92632	-0.298231	0.377561	-0.125636	bidirectional (up 5mC/down 5hmC)
SLC13A3	5.80059	6.52227	0.721679	0.375922	-0.143039	bidirectional (up 5mC/down 5hmC)
KRT87P	3.12432	0.621355	-2.50296	0.372134	-0.113627	bidirectional (up 5mC/down 5hmC)
LAMA5-AS1	3.72029	3.09665	-0.623643	0.3711	-0.178213	bidirectional (up 5mC/down 5hmC)
FAM160B2	10.2531	10.3404	0.0873025	0.367029	-0.117281	bidirectional (up 5mC/down 5hmC)
RAB37	5.39335	4.69734	-0.696004	0.360026	-0.11634	bidirectional (up 5mC/down 5hmC)
RAB12	10.9415	11.2096	0.268083	0.354257	-0.177906	bidirectional (up 5mC/down 5hmC)
GNA12	9.97949	12.138	2.15852	0.35223	-0.174255	bidirectional (up 5mC/down 5hmC)
GNAS	13.2036	13.2839	0.0802721	0.34621	-0.123388	bidirectional (up 5mC/down 5hmC)
CDKN2A	7.15364	10.5583	3.40469	0.344304	-0.124167	bidirectional (up 5mC/down 5hmC)
TPPP3	10.1145	9.4438	-0.670683	0.342635	-0.176099	bidirectional (up 5mC/down 5hmC)
OSR1	8.53916	5.39359	-3.14557	0.3319	-0.140738	bidirectional (up 5mC/down 5hmC)
AKNA	10.4254	9.7501	-0.675309	0.3315	-0.100945	bidirectional (up 5mC/down 5hmC)
BCL2L11	10.2937	9.35428	-0.939401	0.319257	-0.10573	bidirectional (up 5mC/down 5hmC)
HOXB5	0.833028	3.14951	2.31648	0.316489	-0.184872	bidirectional (up 5mC/down 5hmC)
COLEC12	9.61533	8.20444	-1.4109	0.309994	-0.103972	bidirectional (up 5mC/down 5hmC)
BCAT1	8.13922	11.1782	3.03897	0.30689	-0.133779	bidirectional (up 5mC/down 5hmC)
UNC79	5.12572	3.77557	-1.35015	0.301933	-0.135761	bidirectional (up 5mC/down 5hmC)
KIAA1217	13.0455	12.4256	-0.619943	0.298226	-0.100782	bidirectional (up 5mC/down 5hmC)
LIME1	6.34035	6.05594	-0.284408	0.297484	-0.132114	bidirectional (up 5mC/down 5hmC)
EIF4E3	10.9052	8.60614	-2.29904	0.295882	-0.174448	bidirectional (up 5mC/down 5hmC)
PEG13	7.02716	6.04406	-0.983097	0.293382	-0.104039	bidirectional (up 5mC/down 5hmC)
SCRG1	5.51653	3.55302	-1.96351	0.290242	-0.224083	bidirectional (up 5mC/down 5hmC)
MIR6775	1.99096	1.53286	-0.458093	0.28625	-0.153485	bidirectional (up 5mC/down 5hmC)
MIR6813	0.731523	0.853749	0.122226	0.285514	-0.125642	bidirectional (up 5mC/down 5hmC)
ANKRD33B	10.1523	10.0287	-0.12366	0.283292	-0.10127	bidirectional (up 5mC/down 5hmC)
ZNF649-AS1	1.20714	1.98653	0.779384	0.278055	-0.106576	bidirectional (up 5mC/down 5hmC)
BLCAP	11.6315	11.6701	0.0386343	0.26825	-0.119018	bidirectional (up 5mC/down 5hmC)
DHRS3	11.2564	11.221	-0.0354679	0.264953	-0.152714	bidirectional (up 5mC/down 5hmC)
SRP68	10.3525	10.3479	-0.00457932	0.262461	-0.13547	bidirectional (up 5mC/down 5hmC)
FLJ16779	2.04352	2.16629	0.122775	0.25725	-0.11838	bidirectional (up 5mC/down 5hmC)
EML1	8.83611	10.5623	1.72623	0.25419	-0.128927	bidirectional (up 5mC/down 5hmC)
PPP1R1B	6.52473	1.66668	-4.85805	0.253981	-0.113493	bidirectional (up 5mC/down 5hmC)
LAPTM5	10.5987	11.3746	0.775942	0.248292	-0.176702	bidirectional (up 5mC/down 5hmC)
DCDC2	3.12276	1.86846	-1.2543	0.247563	-0.140133	bidirectional (up 5mC/down 5hmC)
CTBP2	11.1975	11.0098	-0.187641	0.242202	-0.113635	bidirectional (up 5mC/down 5hmC)
PER3	11.0974	10.1178	-0.979641	0.236	-0.101597	bidirectional (up 5mC/down 5hmC)
ZNF331	8.70772	7.35248	-1.35524	0.232156	-0.194461	bidirectional (up 5mC/down 5hmC)
MOB2	9.18394	9.76472	0.580775	0.226114	-0.105044	bidirectional (up 5mC/down 5hmC)
RALGDS	11.5789	11.1694	-0.409548	0.225604	-0.101636	bidirectional (up 5mC/down 5hmC)
MIR23B	3.71572	1.88416	-1.83157	0.225087	-0.135936	bidirectional (up 5mC/down 5hmC)
NDUFA13	10.3151	10.3967	0.0815892	0.218476	-0.104163	bidirectional (up 5mC/down 5hmC)
ZNF503-AS2	5.85658	6.78721	0.930628	0.214035	-0.110593	bidirectional (up 5mC/down 5hmC)
TMEM88	5.45877	4.07501	-1.38376	0.213612	-0.100762	bidirectional (up 5mC/down 5hmC)
CDK20	5.97208	5.54567	-0.426403	0.213417	-0.145529	bidirectional (up 5mC/down 5hmC)
EPHB4	11.0871	12.1962	1.10908	0.209307	-0.119531	bidirectional (up 5mC/down 5hmC)
SORBS2	9.39038	6.64981	-2.74058	-0.229692	0.132818	bidirectional (down 5mC/up 5hmC)
NUDT9P1	2.82649	0.574165	-2.25233	-0.233346	0.103499	bidirectional (down 5mC/up 5hmC)
H19	13.5359	10.3968	-3.13909	-0.251104	0.104269	bidirectional (down 5mC/up 5hmC)
CADM2	7.02343	1.63161	-5.39182	-0.266364	0.102226	bidirectional (down 5mC/up 5hmC)
PKP3	12.6853	13.6311	0.945859	-0.294535	0.113131	bidirectional (down 5mC/up 5hmC)
CLK2	9.69929	9.80981	0.110513	-0.301386	0.120828	bidirectional (down 5mC/up 5hmC)
NACC2	10.1976	10.4674	0.269735	-0.307604	0.130366	bidirectional (down 5mC/up 5hmC)
TFPI	10.0634	8.14267	-1.92077	-0.340598	0.117332	bidirectional (down 5mC/up 5hmC)
PRPSAP2	9.25824	10.1511	0.892871	-0.357926	0.118051	bidirectional (down 5mC/up 5hmC)
KCTD10	11.4164	11.6864	0.270037	-0.362727	0.124829	bidirectional (down 5mC/up 5hmC)
CXADR	11.6159	11.7088	0.0929217	-0.36375	0.164029	bidirectional (down 5mC/up 5hmC)
KLF5	14.1329	13.4996	-0.633281	-0.374833	0.13215	bidirectional (down 5mC/up 5hmC)
NEU4	4.62488	1.54	-3.08488	-0.380927	0.129064	bidirectional (down 5mC/up 5hmC)
TPTE2	0.87743	1.72504	0.847611	-0.403071	0.163532	bidirectional (down 5mC/up 5hmC)
LINC01801	4.60273	2.74523	-1.85749	-0.440289	0.128916	bidirectional (down 5mC/up 5hmC)
CLK1	11.1923	9.97105	-1.22128	-0.455964	0.104793	bidirectional (down 5mC/up 5hmC)
CLEC12A-AS1	1.85523	5.33226	3.47703	-0.511115	0.101279	bidirectional (down 5mC/up 5hmC)
ADGRD1-AS1	3.26063	3.22035	-0.0402819	-0.529408	0.129745	bidirectional (down 5mC/up 5hmC)
WDR36	10.4792	10.6421	0.162903	-0.536043	0.107942	bidirectional (down 5mC/up 5hmC)
BBOX1-AS1	3.25201	7.63137	4.37936	-0.596007	0.104283	bidirectional (down 5mC/up 5hmC)
GPRC5D-AS1	6.89168	6.98753	0.0958557	-0.200569	-0.115981	unidirectional (down 5mC/down 5hmC)
MIR6773	0.98939	0.853749	-0.13564	-0.202357	-0.150187	unidirectional (down 5mC/down 5hmC)
RINT1	9.73763	9.92563	0.187999	-0.203819	-0.171678	unidirectional (down 5mC/down 5hmC)
GPR35	5.42186	4.89276	-0.529094	-0.204822	-0.128653	unidirectional (down 5mC/down 5hmC)
LINC00482	3.01757	2.08986	-0.927708	-0.205676	-0.106702	unidirectional (down 5mC/down 5hmC)
IL1RL2	8.13197	8.03411	-0.097861	-0.207	-0.14678	unidirectional (down 5mC/down 5hmC)
MIR639	0.98939	0.853749	-0.13564	-0.207411	-0.159235	unidirectional (down 5mC/down 5hmC)
PLEC	14.985	15.9508	0.965786	-0.207773	-0.104543	unidirectional (down 5mC/down 5hmC)
LINC02487	11.1777	1.79884	-9.37889	-0.209062	-0.176	unidirectional (down 5mC/down 5hmC)
CD7	5.90502	5.93307	0.0280497	-0.209625	-0.108378	unidirectional (down 5mC/down 5hmC)
BNIP3	9.90174	10.8064	0.904609	-0.210956	-0.107071	unidirectional (down 5mC/down 5hmC)
ADAMTSL2	5.73125	6.57234	0.841089	-0.212179	-0.148938	unidirectional (down 5mC/down 5hmC)
AHNAK2	14.8581	15.5036	0.64555	-0.21235	-0.124953	unidirectional (down 5mC/down 5hmC)
GLTPD2	1.47308	2.40575	0.932669	-0.212487	-0.111125	unidirectional (down 5mC/down 5hmC)
PRCD	5.15183	3.94601	-1.20582	-0.213819	-0.10571	unidirectional (down 5mC/down 5hmC)
LPIN3	9.49719	9.79242	0.295224	-0.214114	-0.116242	unidirectional (down 5mC/down 5hmC)
IQCE	8.59575	9.1163	0.520545	-0.214431	-0.120893	unidirectional (down 5mC/down 5hmC)
NBEAP1	1.30065	6.16331	4.86265	-0.21635	-0.100271	unidirectional (down 5mC/down 5hmC)
RAB11FIP2	9.58381	9.30476	-0.279056	-0.216583	-0.126714	unidirectional (down 5mC/down 5hmC)
SUN1	12.3172	12.2377	-0.0794475	-0.218105	-0.148366	unidirectional (down 5mC/down 5hmC)
ITGA3	11.489	13.6299	2.14085	-0.220235	-0.126954	unidirectional (down 5mC/down 5hmC)
FSCN2	4.63553	3.76489	-0.870633	-0.22237	-0.104	unidirectional (down 5mC/down 5hmC)
ABCB10	9.31569	9.42373	0.108037	-0.224078	-0.113654	unidirectional (down 5mC/down 5hmC)
CEP295NL	5.23278	4.33157	-0.901209	-0.224118	-0.141197	unidirectional (down 5mC/down 5hmC)
TRIM41	9.44969	8.87153	-0.578159	-0.225087	-0.120344	unidirectional (down 5mC/down 5hmC)
LRRC41	10.8154	11.1111	0.295755	-0.22585	-0.100962	unidirectional (down 5mC/down 5hmC)
FAM83A	10.6286	13.3191	2.69046	-0.226173	-0.132031	unidirectional (down 5mC/down 5hmC)
HIPK3	13.0759	13.0574	-0.0185508	-0.227118	-0.128854	unidirectional (down 5mC/down 5hmC)
DCAF10	9.55217	10.9874	1.43525	-0.227766	-0.160303	unidirectional (down 5mC/down 5hmC)
UQCC3	7.20506	8.20234	0.997286	-0.229355	-0.135542	unidirectional (down 5mC/down 5hmC)
GINS4	7.0648	8.71944	1.65464	-0.229447	-0.145969	unidirectional (down 5mC/down 5hmC)
MMP25-AS1	6.5812	5.39313	-1.18807	-0.231396	-0.166712	unidirectional (down 5mC/down 5hmC)
RXRA	12.3473	12.6956	0.348236	-0.235562	-0.123138	unidirectional (down 5mC/down 5hmC)
GSR	11.7609	11.7833	0.0224087	-0.236073	-0.112345	unidirectional (down 5mC/down 5hmC)
LINC01137	5.99397	7.92322	1.92925	-0.236328	-0.170703	unidirectional (down 5mC/down 5hmC)
C2orf81	4.65235	6.93446	2.28211	-0.238357	-0.136025	unidirectional (down 5mC/down 5hmC)
GPC1	12.0606	14.1811	2.12046	-0.239344	-0.13127	unidirectional (down 5mC/down 5hmC)
PIK3CD	9.06374	10.1808	1.11706	-0.243173	-0.103777	unidirectional (down 5mC/down 5hmC)
PDLIM2	10.7849	8.94159	-1.8433	-0.243304	-0.143072	unidirectional (down 5mC/down 5hmC)
CBLC	9.35204	9.6732	0.321152	-0.244031	-0.113582	unidirectional (down 5mC/down 5hmC)
MFSD10	8.2033	10.1444	1.94112	-0.24409	-0.113651	unidirectional (down 5mC/down 5hmC)
MIR4489	1.63999	1.20835	-0.431641	-0.244675	-0.125571	unidirectional (down 5mC/down 5hmC)
UBA52	11.9802	12.0539	0.0737259	-0.245602	-0.171796	unidirectional (down 5mC/down 5hmC)
ARRDC1	9.32692	9.67864	0.351722	-0.247048	-0.12423	unidirectional (down 5mC/down 5hmC)
SH3BP4	10.3294	11.8346	1.50526	-0.247526	-0.180042	unidirectional (down 5mC/down 5hmC)
C1orf56	7.30815	7.43172	0.123566	-0.247708	-0.10182	unidirectional (down 5mC/down 5hmC)
BANP	8.70598	8.83579	0.129812	-0.248068	-0.112879	unidirectional (down 5mC/down 5hmC)
MIR7847	1.21394	0.983751	-0.230186	-0.249865	-0.137491	unidirectional (down 5mC/down 5hmC)
H19	13.5359	10.3968	-3.13909	-0.251104	-0.124565	unidirectional (down 5mC/down 5hmC)
BBC3	5.57087	6.4152	0.844325	-0.251109	-0.124221	unidirectional (down 5mC/down 5hmC)
ZDHHC17	10.3307	10.0326	-0.29805	-0.251385	-0.156455	unidirectional (down 5mC/down 5hmC)
PRMT5	10.9363	11.7047	0.768478	-0.252298	-0.134832	unidirectional (down 5mC/down 5hmC)
S100A2	11.9723	13.5145	1.54223	-0.253868	-0.141199	unidirectional (down 5mC/down 5hmC)
BRICD5	5.05481	4.55039	-0.50442	-0.254735	-0.11882	unidirectional (down 5mC/down 5hmC)
PRELID3B	10.3837	10.7246	0.340926	-0.255447	-0.101399	unidirectional (down 5mC/down 5hmC)
LAMTOR5-AS1	6.48537	6.44098	-0.0443873	-0.255923	-0.126353	unidirectional (down 5mC/down 5hmC)
TLE2	9.14394	5.42793	-3.71601	-0.259432	-0.127442	unidirectional (down 5mC/down 5hmC)
APRT	10.0071	10.8697	0.86261	-0.26223	-0.161544	unidirectional (down 5mC/down 5hmC)
FUT7	4.66214	4.40217	-0.259968	-0.263333	-0.16219	unidirectional (down 5mC/down 5hmC)
KLHL40	8.78169	0	-8.78169	-0.26347	-0.204474	unidirectional (down 5mC/down 5hmC)
CD300LB	5.41455	3.88455	-1.53	-0.26348	-0.110623	unidirectional (down 5mC/down 5hmC)
SPAG4	5.19913	6.78047	1.58134	-0.2644	-0.111259	unidirectional (down 5mC/down 5hmC)
LINC01451	5.10355	4.0313	-1.07224	-0.264917	-0.139373	unidirectional (down 5mC/down 5hmC)
FNDC10	7.05605	7.13463	0.0785799	-0.26644	-0.150168	unidirectional (down 5mC/down 5hmC)
APOE	9.58204	11.0432	1.46113	-0.269033	-0.108832	unidirectional (down 5mC/down 5hmC)
CABLES1	8.42998	8.21395	-0.216036	-0.272906	-0.105402	unidirectional (down 5mC/down 5hmC)
DPP9	10.4367	11.201	0.764298	-0.27305	-0.134783	unidirectional (down 5mC/down 5hmC)
P2RY6	6.56994	8.22633	1.6564	-0.276519	-0.10022	unidirectional (down 5mC/down 5hmC)
AP4B1	8.96754	8.74031	-0.227234	-0.277079	-0.121243	unidirectional (down 5mC/down 5hmC)
PAIP1	10.3479	11.1767	0.828875	-0.277886	-0.154002	unidirectional (down 5mC/down 5hmC)
PPP1CA	11.1726	12.4177	1.2451	-0.278132	-0.115488	unidirectional (down 5mC/down 5hmC)
PTK6	11.2046	10.6595	-0.545093	-0.279034	-0.12265	unidirectional (down 5mC/down 5hmC)
TMEM37	7.42606	8.1043	0.678235	-0.279274	-0.131963	unidirectional (down 5mC/down 5hmC)
EFNA1	9.84845	10.8468	0.998324	-0.279567	-0.129931	unidirectional (down 5mC/down 5hmC)
NIPAL3	10.7305	11.0437	0.313292	-0.281653	-0.165542	unidirectional (down 5mC/down 5hmC)
SBNO2	11.4841	11.748	0.263919	-0.282242	-0.122789	unidirectional (down 5mC/down 5hmC)
LINC01615	3.37482	7.61187	4.23705	-0.282533	-0.101459	unidirectional (down 5mC/down 5hmC)
CDK3	5.27258	4.83004	-0.442539	-0.282639	-0.115425	unidirectional (down 5mC/down 5hmC)
PGAP1	10.3825	9.95649	-0.426036	-0.282864	-0.124933	unidirectional (down 5mC/down 5hmC)
KRT14	15.5626	18.3755	2.81292	-0.283056	-0.123675	unidirectional (down 5mC/down 5hmC)
SNORD93	2.41254	2.87313	0.46059	-0.283875	-0.126144	unidirectional (down 5mC/down 5hmC)
FSCN1	11.1535	14.0231	2.86954	-0.284693	-0.153338	unidirectional (down 5mC/down 5hmC)
MIR1276	2.58401	0.425258	-2.15875	-0.286763	-0.109518	unidirectional (down 5mC/down 5hmC)
GP1BB	2.61281	2.49806	-0.114751	-0.286855	-0.126593	unidirectional (down 5mC/down 5hmC)
LINC00958	7.41454	10.1047	2.6902	-0.286913	-0.110717	unidirectional (down 5mC/down 5hmC)
FGR	8.27545	7.48617	-0.789281	-0.287783	-0.139142	unidirectional (down 5mC/down 5hmC)
TRPV3	6.1053	10.2708	4.16551	-0.288339	-0.110676	unidirectional (down 5mC/down 5hmC)
ZBTB46	8.35054	7.58367	-0.766865	-0.289692	-0.115946	unidirectional (down 5mC/down 5hmC)
ZNF423	8.96511	6.9657	-1.99941	-0.292518	-0.154006	unidirectional (down 5mC/down 5hmC)
RAC1	13.0404	13.5464	0.506043	-0.294607	-0.113697	unidirectional (down 5mC/down 5hmC)
PRSS12	7.76631	8.56366	0.797354	-0.298036	-0.145868	unidirectional (down 5mC/down 5hmC)
ZDHHC11	9.00058	6.21969	-2.78089	-0.298213	-0.106171	unidirectional (down 5mC/down 5hmC)
MAP3K8	10.9119	8.7652	-2.14672	-0.301558	-0.100964	unidirectional (down 5mC/down 5hmC)
RETREG1	9.27363	7.94931	-1.32432	-0.3025	-0.136516	unidirectional (down 5mC/down 5hmC)
C9orf139	4.55112	3.18411	-1.36701	-0.302656	-0.19526	unidirectional (down 5mC/down 5hmC)
INPP5B	9.96163	9.91233	-0.0493029	-0.304302	-0.127794	unidirectional (down 5mC/down 5hmC)
ANXA11	12.8164	11.5834	-1.23301	-0.304862	-0.123275	unidirectional (down 5mC/down 5hmC)
ZNRF1	9.60275	9.87189	0.269133	-0.306771	-0.107921	unidirectional (down 5mC/down 5hmC)
COPS9	8.01235	8.60303	0.59068	-0.308154	-0.12762	unidirectional (down 5mC/down 5hmC)
SECTM1	8.73619	7.66725	-1.06895	-0.309143	-0.101085	unidirectional (down 5mC/down 5hmC)
GGCX	11.2861	11.2246	-0.061534	-0.310797	-0.112061	unidirectional (down 5mC/down 5hmC)
ARRB2	9.01004	9.42308	0.413032	-0.311716	-0.121915	unidirectional (down 5mC/down 5hmC)
TJP2	11.7678	11.4606	-0.307137	-0.312202	-0.137595	unidirectional (down 5mC/down 5hmC)
CCDC43	9.49024	9.65488	0.164643	-0.312833	-0.104985	unidirectional (down 5mC/down 5hmC)
CD151	10.4863	12.4463	1.96005	-0.313333	-0.113074	unidirectional (down 5mC/down 5hmC)
CTHRC1	5.6823	9.91855	4.23626	-0.313922	-0.109267	unidirectional (down 5mC/down 5hmC)
FRRS1	10.0142	10.6311	0.616852	-0.314788	-0.13422	unidirectional (down 5mC/down 5hmC)
LRRC20	8.93233	7.48556	-1.44678	-0.315607	-0.146067	unidirectional (down 5mC/down 5hmC)
HYAL1	7.22793	8.42643	1.1985	-0.316067	-0.134247	unidirectional (down 5mC/down 5hmC)
GPR55	4.43187	4.57569	0.143825	-0.316793	-0.119136	unidirectional (down 5mC/down 5hmC)
AQP11	4.97841	5.70404	0.725627	-0.317066	-0.114955	unidirectional (down 5mC/down 5hmC)
PITPNA	12.1536	12.0254	-0.128137	-0.317368	-0.177271	unidirectional (down 5mC/down 5hmC)
ZSWIM1	8.47728	9.44214	0.964862	-0.318375	-0.11168	unidirectional (down 5mC/down 5hmC)
MIR1-1HG	6.43929	0	-6.43929	-0.31871	-0.165884	unidirectional (down 5mC/down 5hmC)
IL20RA	9.04648	9.95692	0.910434	-0.319365	-0.127696	unidirectional (down 5mC/down 5hmC)
FAM83C	10.8719	12.3773	1.50542	-0.320926	-0.127955	unidirectional (down 5mC/down 5hmC)
PRKG2	7.40106	5.54183	-1.85923	-0.321909	-0.153025	unidirectional (down 5mC/down 5hmC)
PERM1	8.19823	4.63685	-3.56138	-0.322243	-0.105755	unidirectional (down 5mC/down 5hmC)
TP73	8.91594	8.83092	-0.0850227	-0.324254	-0.107337	unidirectional (down 5mC/down 5hmC)
DVL3	11.0714	12.1354	1.064	-0.324417	-0.108336	unidirectional (down 5mC/down 5hmC)
PCF11	11.8532	10.7964	-1.05678	-0.325375	-0.111635	unidirectional (down 5mC/down 5hmC)
WDYHV1	7.79569	8.49743	0.701739	-0.329139	-0.17633	unidirectional (down 5mC/down 5hmC)
CDK2AP1	9.68103	10.274	0.592944	-0.330603	-0.100007	unidirectional (down 5mC/down 5hmC)
MAD1L1	8.69323	9.40949	0.716254	-0.330958	-0.134993	unidirectional (down 5mC/down 5hmC)
FAM220A	5.87483	5.88909	0.0142563	-0.335971	-0.107196	unidirectional (down 5mC/down 5hmC)
ARHGAP45	9.00262	8.84375	-0.158874	-0.336603	-0.111445	unidirectional (down 5mC/down 5hmC)
MYL9	9.96458	10.5901	0.625504	-0.33837	-0.109129	unidirectional (down 5mC/down 5hmC)
HIBADH	9.75254	9.73426	-0.0182849	-0.340143	-0.158061	unidirectional (down 5mC/down 5hmC)
ZNF273	8.94129	8.54107	-0.400216	-0.344173	-0.143292	unidirectional (down 5mC/down 5hmC)
PSAP	14.4169	15.5293	1.11238	-0.350696	-0.229383	unidirectional (down 5mC/down 5hmC)
HSBP1L1	8.66228	8.11742	-0.54486	-0.356288	-0.160868	unidirectional (down 5mC/down 5hmC)
ADAP1	6.88023	5.90042	-0.979818	-0.356682	-0.119563	unidirectional (down 5mC/down 5hmC)
SLCO2B1	10.4625	10.8911	0.428568	-0.359952	-0.122598	unidirectional (down 5mC/down 5hmC)
PCK2	8.59105	10.3173	1.72621	-0.360344	-0.139411	unidirectional (down 5mC/down 5hmC)
TIE1	8.89058	8.0829	-0.807675	-0.36075	-0.118088	unidirectional (down 5mC/down 5hmC)
CLIC3	9.43858	8.18343	-1.25516	-0.36093	-0.100045	unidirectional (down 5mC/down 5hmC)
GBP2	11.4136	10.0775	-1.33614	-0.368278	-0.204586	unidirectional (down 5mC/down 5hmC)
ZNF212	8.74398	9.03931	0.295326	-0.372762	-0.11105	unidirectional (down 5mC/down 5hmC)
SPRED2	10.3031	10.2775	-0.0256502	-0.37479	-0.117739	unidirectional (down 5mC/down 5hmC)
MINDY4	7.60722	8.45457	0.847354	-0.376888	-0.128348	unidirectional (down 5mC/down 5hmC)
CAMKK2	10.9117	11.5306	0.618961	-0.379553	-0.175182	unidirectional (down 5mC/down 5hmC)
ALDH2	12.4007	11.7155	-0.685203	-0.380187	-0.116664	unidirectional (down 5mC/down 5hmC)
SNAI2	9.192	11.6251	2.43309	-0.38175	-0.103619	unidirectional (down 5mC/down 5hmC)
MTERF1	8.19553	8.44875	0.253221	-0.382281	-0.10064	unidirectional (down 5mC/down 5hmC)
CAMTA1	8.76746	9.03956	0.272095	-0.384808	-0.128747	unidirectional (down 5mC/down 5hmC)
SUPT5H	11.6634	12.206	0.542653	-0.386308	-0.109193	unidirectional (down 5mC/down 5hmC)
SMC5-AS1	6.91084	5.52945	-1.38139	-0.387947	-0.17351	unidirectional (down 5mC/down 5hmC)
FAM225A	2.56114	6.76773	4.20659	-0.388042	-0.113644	unidirectional (down 5mC/down 5hmC)
WDFY4	9.5185	9.30588	-0.212618	-0.390397	-0.114918	unidirectional (down 5mC/down 5hmC)
NELFCD	10.5695	11.4689	0.899431	-0.393485	-0.165036	unidirectional (down 5mC/down 5hmC)
ARID4B	10.5346	10.0703	-0.464347	-0.395615	-0.116084	unidirectional (down 5mC/down 5hmC)
RPL26	13.5964	13.107	-0.489464	-0.395853	-0.136136	unidirectional (down 5mC/down 5hmC)
TATDN1	8.71375	9.31057	0.596825	-0.398545	-0.109909	unidirectional (down 5mC/down 5hmC)
STEAP1	8.57781	8.55212	-0.0256924	-0.39959	-0.142993	unidirectional (down 5mC/down 5hmC)
PCSK6	9.48105	8.26911	-1.21194	-0.402891	-0.154636	unidirectional (down 5mC/down 5hmC)
KIF16B	10.3854	11.3506	0.965246	-0.408741	-0.126918	unidirectional (down 5mC/down 5hmC)
NECTIN2	10.9651	10.9435	-0.0216296	-0.409607	-0.168325	unidirectional (down 5mC/down 5hmC)
MYO1F	9.36092	8.68591	-0.675006	-0.412114	-0.10941	unidirectional (down 5mC/down 5hmC)
NQO1	10.9351	12.3143	1.37921	-0.41533	-0.136562	unidirectional (down 5mC/down 5hmC)
FARP1	11.1337	10.7403	-0.393413	-0.434021	-0.160535	unidirectional (down 5mC/down 5hmC)
RDH12	7.91738	9.88632	1.96893	-0.440342	-0.127596	unidirectional (down 5mC/down 5hmC)
JPH4	4.25881	2.45276	-1.80605	-0.442	-0.111767	unidirectional (down 5mC/down 5hmC)
SYPL2	9.31778	1.47299	-7.84478	-0.445592	-0.126156	unidirectional (down 5mC/down 5hmC)
ACP5	8.2666	10.7688	2.5022	-0.453655	-0.114084	unidirectional (down 5mC/down 5hmC)
GSDMD	8.95	9.81399	0.863986	-0.454615	-0.145651	unidirectional (down 5mC/down 5hmC)
MSH6	10.9574	11.4144	0.456995	-0.455578	-0.124571	unidirectional (down 5mC/down 5hmC)
PPP2R5A	11.5645	11.372	-0.192549	-0.475266	-0.11348	unidirectional (down 5mC/down 5hmC)
FGF22	3.13463	2.95213	-0.182498	-0.482236	-0.152182	unidirectional (down 5mC/down 5hmC)
MOK	7.49969	7.80772	0.308037	-0.496705	-0.109925	unidirectional (down 5mC/down 5hmC)
KDELR2	11.5681	12.9181	1.34993	-0.50156	-0.106422	unidirectional (down 5mC/down 5hmC)
SPECC1	9.38368	10.5714	1.18769	-0.505729	-0.148357	unidirectional (down 5mC/down 5hmC)
LMLN	8.42551	9.07719	0.651673	-0.510462	-0.102069	unidirectional (down 5mC/down 5hmC)
RGS3	9.21102	9.8701	0.659081	-0.519129	-0.105918	unidirectional (down 5mC/down 5hmC)
SRMS	1.85734	3.55026	1.69292	-0.521181	-0.133684	unidirectional (down 5mC/down 5hmC)
PIGH	7.96971	9.01771	1.048	-0.550198	-0.137366	unidirectional (down 5mC/down 5hmC)
MIR1249	1.13612	1.31238	0.176264	-0.581167	-0.128562	unidirectional (down 5mC/down 5hmC)
